# Supplementary material for: {6,6′-Dimeth­oxy-2,2′-[4-bromo-o-phenyl­enebis(nitrilo­methyl­idyne)]diphenolato}nickel(II) methanol solvate
Source: Acta Crystallogr Sect E Struct Rep Online. 2009 Jan 23;65(Pt 2):m225. doi: 10.1107/S1600536809002104 (PMC2968362; doi:10.1107/S1600536809002104)
Supplement: Supplementary file 1 [file e-65-0m225-sup1.cif]

##############################################################################
###                                                                        ###
###        Electronic paper (Acta Crystallographica Section E)             ###
###                                                                        ###
##############################################################################
#                                                                            #
# This CIF contains the data in a paper accepted for publication in Acta     #
# Crystallographica Section E. It conforms to the requirements of Notes      #
# for Authors for Section E, and has been peer reviewed under the auspices   #
# of the IUCr Commission on Journals.                                        #
#                                                                            #
# Full details of the Crystallographic Information File format               #
# are given in the paper "The Crystallographic Information File (CIF):       #
# a New Standard Archive File for Crystallography" by S. R. Hall, F. H.      #
# Allen and I. D. Brown [Acta Cryst. (1991), A47, 655-685].                  #
#                                                                            #
# The current version of the core CIF dictionary is obtainable from          #
# ftp://ftp.iucr.org/pub/cif_core.dic. The current version number is 2.4.    #
#                                                                            #
# Software is freely available for graphical display of the structure(s) in  #
# this CIF.  For information consult the CIF home page http://www.iucr.org/  #
# cif/home.html                                                              #
#                                                                            #
# This file may be used for bona fide research purposes within the           #
# scientific community so long as proper attribution is given to the journal # 
# article from which it was obtained.                                        #
#                                                                            #
##############################################################################
                                             
data_I
_audit_creation_method     SHELXL-97
_chemical_name_systematic
;
{6,6'-Dimethoxy-2,2'-[4-bromo-<i>o</i>-
phenylenebis(nitrilomethylidyne)]diphenolato}nickel(II) methanol solvate
;
_chemical_name_common     ?
_chemical_formula_moiety     'C22 H17 Br N2 Ni O4, C H4 O'
_chemical_formula_sum     'C23 H21 Br N2 Ni O5'
_chemical_formula_iupac     '[Ni (C22 H17 Br N2 O4)], C H4 O'
_chemical_formula_weight     544.04
_chemical_melting_point     ?
_symmetry_cell_setting     triclinic
_symmetry_space_group_name_H-M     'P -1'
_symmetry_space_group_name_Hall     '-P 1'
loop_
    _symmetry_equiv_pos_as_xyz
    'x, y, z'
    '-x, -y, -z'
_cell_length_a     7.4991(12)
_cell_length_b     11.8367(18)
_cell_length_c     12.5428(19)
_cell_angle_alpha     105.042(2)
_cell_angle_beta     96.971(3)
_cell_angle_gamma     95.932(3)
_cell_volume     1056.6(3)
_cell_formula_units_Z     2
_cell_measurement_reflns_used     4086
_cell_measurement_theta_min     1.70
_cell_measurement_theta_max     26.00
_cell_measurement_temperature     295(2)
_exptl_crystal_description     block
_exptl_crystal_colour     brown
_exptl_crystal_size_max     0.12
_exptl_crystal_size_mid     0.08
_exptl_crystal_size_min     0.04
_exptl_crystal_density_diffrn     1.710
_exptl_crystal_density_meas     ?
_exptl_crystal_density_method     'not measured'
_exptl_crystal_F_000     552
_exptl_absorpt_coefficient_mu     2.849
_exptl_absorpt_correction_type     multi-scan
_exptl_absorpt_process_details     '(SADABS; Bruker, 2000)'
_exptl_absorpt_correction_T_min     0.7262
_exptl_absorpt_correction_T_max     0.8946
_exptl_special_details
;
;
_diffrn_ambient_temperature     295(2)
_diffrn_radiation_type     MoK\a
_diffrn_radiation_wavelength     0.71073
_diffrn_radiation_source     'fine-focus sealed tube'
_diffrn_radiation_monochromator     graphite
_diffrn_measurement_device_type     'Bruker SMART 1K CCD area-detector'
_diffrn_measurement_method     '\f and \w'
_diffrn_detector_area_resol_mean     ?
_diffrn_reflns_number     5680
_diffrn_reflns_av_R_equivalents     0.0178
_diffrn_reflns_av_sigmaI/netI     0.0440
_diffrn_reflns_theta_min     1.70
_diffrn_reflns_theta_max     26.00
_diffrn_reflns_theta_full     26.00
_diffrn_measured_fraction_theta_max     0.984
_diffrn_measured_fraction_theta_full     0.984
_diffrn_reflns_limit_h_min     -9
_diffrn_reflns_limit_h_max     9
_diffrn_reflns_limit_k_min     -14
_diffrn_reflns_limit_k_max     12
_diffrn_reflns_limit_l_min     -13
_diffrn_reflns_limit_l_max     15
_diffrn_standards_number     ?
_diffrn_standards_interval_count     ?
_diffrn_standards_interval_time     ?
_diffrn_standards_decay_%     ?
_refine_special_details
;
Refinement of <i>F</i>^2^ against ALL reflections. The weighted <i>R</i>-factor
<i>wR</i> and goodness of fit <i>S</i> are based on <i>F</i>^2^, conventional
<i>R</i>-factors <i>R</i> are based on <i>F</i>, with <i>F</i> set to zero for
negative <i>F</i>^2^. The threshold expression of <i>F</i>^2^ >
\s(<i>F</i>^2^) is used only for calculating <i>R</i>-factors(gt) <i>etc</i>.
and is not relevant to the choice of reflections for refinement.
<i>R</i>-factors based on <i>F</i>^2^ are statistically about twice as large
as those based on <i>F</i>, and <i>R</i>- factors based on ALL data will be
even larger.
;
_reflns_number_total     4086
_reflns_number_gt     3123
_reflns_threshold_expression     I>2\s(I)
_refine_ls_structure_factor_coef     Fsqd
_refine_ls_matrix_type     full
_refine_ls_R_factor_all     0.0660
_refine_ls_R_factor_gt     0.0438
_refine_ls_wR_factor_gt     0.1302
_refine_ls_wR_factor_ref     0.1612
_refine_ls_goodness_of_fit_ref     1.136
_refine_ls_restrained_S_all     1.136
_refine_ls_number_reflns     4086
_refine_ls_number_parameters     291
_refine_ls_number_restraints     0
_refine_ls_hydrogen_treatment     constr
_refine_ls_weighting_scheme     calc
_refine_ls_weighting_details
         'calc w=1/[\s^2^(Fo^2^)+(0.0951P)^2^+0.0167P] where P=(Fo^2^+2Fc^2^)/3'
_atom_sites_solution_hydrogens     geom
_atom_sites_solution_primary     direct
_atom_sites_solution_secondary     difmap
_refine_ls_shift/su_max     0.003
_refine_ls_shift/su_mean     0.000
_refine_diff_density_max     0.665
_refine_diff_density_min     -0.614
_refine_ls_extinction_method     none
_refine_ls_extinction_coef     ?
loop_
    _atom_type_symbol
    _atom_type_description
    _atom_type_scat_dispersion_real
    _atom_type_scat_dispersion_imag
    _atom_type_scat_source
    'C' 'C' 0.0033 0.0016
                         'International Tables Vol C Tables 4.2.6.8 and 6.1.1.4'
    'H' 'H' 0.0000 0.0000
                         'International Tables Vol C Tables 4.2.6.8 and 6.1.1.4'
    'N' 'N' 0.0061 0.0033
                         'International Tables Vol C Tables 4.2.6.8 and 6.1.1.4'
    'O' 'O' 0.0106 0.0060
                         'International Tables Vol C Tables 4.2.6.8 and 6.1.1.4'
    'Ni' 'Ni' 0.3393 1.1124
                         'International Tables Vol C Tables 4.2.6.8 and 6.1.1.4'
    'Br' 'Br' -0.2901 2.4595
                         'International Tables Vol C Tables 4.2.6.8 and 6.1.1.4'
_computing_data_collection     'SMART (Bruker, 2000)'
_computing_cell_refinement     'SAINT (Bruker, 2000)'
_computing_data_reduction     'SAINT (Bruker, 2000)'
_computing_structure_solution     'SHELXTL (Sheldrick, 2008)'
_computing_structure_refinement     'SHELXTL (Sheldrick, 2008)'
_computing_molecular_graphics     'SHELXTL (Sheldrick, 2008)'
_computing_publication_material     'SHELXTL (Sheldrick, 2008)'
loop_
    _atom_site_type_symbol
    _atom_site_label
    _atom_site_fract_x
    _atom_site_fract_y
    _atom_site_fract_z
    _atom_site_U_iso_or_equiv
    _atom_site_adp_type
    _atom_site_calc_flag
    _atom_site_refinement_flags
    _atom_site_occupancy
    _atom_site_disorder_assembly
    _atom_site_disorder_group
    C C3 0.8652(7) 0.0691(4) 0.3998(4) 0.0510(12) Uani d . 1 . .
    H H3 0.8869 -0.0085 0.3912 0.061 Uiso calc R 1 . .
    C C4 0.7842(7) 0.1013(4) 0.3070(4) 0.0471(11) Uani d . 1 . .
    C C5 0.7428(6) 0.2142(4) 0.3178(4) 0.0443(10) Uani d . 1 . .
    H H5 0.6876 0.2363 0.2573 0.053 Uiso calc R 1 . .
    C C6 0.7873(5) 0.2926(4) 0.4224(3) 0.0357(9) Uani d . 1 . .
    C C1 0.8774(6) 0.2549(4) 0.5093(3) 0.0370(9) Uani d . 1 . .
    C C7 1.0169(6) 0.3214(4) 0.6961(4) 0.0393(10) Uani d . 1 . .
    H H7 1.0357 0.2435 0.6888 0.047 Uiso calc R 1 . .
    C C8 1.0843(6) 0.4041(4) 0.7991(4) 0.0413(10) Uani d . 1 . .
    C C9 1.1868(7) 0.3673(5) 0.8839(4) 0.0521(12) Uani d . 1 . .
    H H9 1.2006 0.2879 0.8717 0.063 Uiso calc R 1 . .
    C C10 1.2639(7) 0.4443(5) 0.9811(4) 0.0569(13) Uani d . 1 . .
    H H10 1.3277 0.4176 1.0358 0.068 Uiso calc R 1 . .
    C C11 1.2491(7) 0.5644(5) 1.0008(4) 0.0552(13) Uani d . 1 . .
    H H11 1.3035 0.6174 1.0683 0.066 Uiso calc R 1 . .
    C C12 1.1539(7) 0.6045(4) 0.9200(4) 0.0477(11) Uani d . 1 . .
    C C13 1.0650(6) 0.5251(4) 0.8169(3) 0.0397(10) Uani d . 1 . .
    C C14 1.2135(11) 0.8037(5) 1.0330(5) 0.093(2) Uani d . 1 . .
    H H14B 1.3419 0.8015 1.0451 0.139 Uiso calc R 1 . .
    H H14A 1.1605 0.7842 1.0930 0.139 Uiso calc R 1 . .
    H H14C 1.1918 0.8815 1.0304 0.139 Uiso calc R 1 . .
    C C15 0.6634(5) 0.4582(4) 0.3866(3) 0.0368(9) Uani d . 1 . .
    H H15 0.6145 0.4089 0.3162 0.044 Uiso calc R 1 . .
    C C16 0.6301(5) 0.5774(4) 0.4112(3) 0.0371(9) Uani d . 1 . .
    C C17 0.5302(6) 0.6144(5) 0.3271(4) 0.0489(11) Uani d . 1 . .
    H H17 0.4833 0.5601 0.2588 0.059 Uiso calc R 1 . .
    C C18 0.5021(7) 0.7289(5) 0.3451(4) 0.0517(12) Uani d . 1 . .
    H H18 0.4382 0.7527 0.2883 0.062 Uiso calc R 1 . .
    C C19 0.5680(6) 0.8118(4) 0.4482(4) 0.0503(12) Uani d . 1 . .
    H H19 0.5483 0.8900 0.4591 0.060 Uiso calc R 1 . .
    C C20 0.6611(6) 0.7783(4) 0.5328(4) 0.0395(10) Uani d . 1 . .
    C C21 0.6960(5) 0.6590(4) 0.5160(3) 0.0343(9) Uani d . 1 . .
    C C22 0.7016(8) 0.9703(4) 0.6604(4) 0.0581(13) Uani d . 1 . .
    H H22A 0.7580 1.0111 0.7354 0.087 Uiso calc R 1 . .
    H H22B 0.5737 0.9744 0.6532 0.087 Uiso calc R 1 . .
    H H22C 0.7536 1.0067 0.6091 0.087 Uiso calc R 1 . .
    C C23 0.7099(11) 0.8110(6) 0.8879(5) 0.087(2) Uani d . 1 . .
    H H23A 0.8401 0.8205 0.8984 0.131 Uiso calc R 1 . .
    H H23B 0.6687 0.8131 0.9578 0.131 Uiso calc R 1 . .
    H H23C 0.6685 0.8739 0.8607 0.131 Uiso calc R 1 . .
    C C2 0.9109(5) 0.1459(3) 0.4982(3) 0.0303(8) Uani d . 1 . .
    H H2 0.9658 0.1238 0.5588 0.036 Uiso calc R 1 . .
    N N2 0.7574(4) 0.4124(3) 0.4553(3) 0.0349(8) Uani d . 1 . .
    N N3 0.9301(4) 0.3451(3) 0.6101(3) 0.0343(7) Uani d . 1 . .
    O O1 0.7893(4) 0.6322(2) 0.5995(2) 0.0385(7) Uani d . 1 . .
    O O2 0.9756(4) 0.5679(3) 0.7446(2) 0.0416(7) Uani d . 1 . .
    O O3 1.1343(6) 0.7207(3) 0.9303(3) 0.0678(11) Uani d . 1 . .
    O O4 0.7307(5) 0.8499(3) 0.6360(3) 0.0501(8) Uani d . 1 . .
    O O5 0.6410(5) 0.7031(3) 0.8107(3) 0.0665(10) Uani d . 1 . .
    H H5' 0.6896 0.6966 0.7546 0.100 Uiso calc R 1 . .
    Ni Ni1 0.86214(7) 0.48899(4) 0.60223(4) 0.03314(19) Uani d . 1 . .
    Br Br1 0.73229(10) -0.01370(5) 0.16760(5) 0.0796(3) Uani d . 1 . .
loop_
    _atom_site_aniso_label
    _atom_site_aniso_U_11
    _atom_site_aniso_U_22
    _atom_site_aniso_U_33
    _atom_site_aniso_U_12
    _atom_site_aniso_U_13
    _atom_site_aniso_U_23
    C3 0.053(3) 0.038(2) 0.064(3) 0.013(2) 0.013(2) 0.013(2)
    C4 0.060(3) 0.037(2) 0.036(2) 0.004(2) 0.003(2) -0.0015(19)
    C5 0.051(3) 0.042(2) 0.036(2) 0.006(2) 0.004(2) 0.0065(19)
    C6 0.034(2) 0.033(2) 0.037(2) 0.0021(16) 0.0070(18) 0.0065(18)
    C1 0.033(2) 0.038(2) 0.039(2) 0.0048(17) 0.0081(18) 0.0082(19)
    C7 0.038(2) 0.040(2) 0.044(2) 0.0129(18) 0.0070(19) 0.0136(19)
    C8 0.039(2) 0.049(3) 0.036(2) 0.0110(19) 0.0031(19) 0.013(2)
    C9 0.064(3) 0.059(3) 0.042(3) 0.022(2) 0.007(2) 0.023(2)
    C10 0.059(3) 0.069(4) 0.045(3) 0.023(3) -0.006(2) 0.021(3)
    C11 0.052(3) 0.066(3) 0.040(3) 0.004(2) -0.008(2) 0.009(2)
    C12 0.052(3) 0.049(3) 0.039(2) 0.006(2) -0.002(2) 0.012(2)
    C13 0.039(2) 0.046(2) 0.037(2) 0.0074(18) 0.0071(18) 0.0149(19)
    C14 0.146(7) 0.053(4) 0.055(4) -0.014(4) -0.031(4) 0.006(3)
    C15 0.033(2) 0.042(2) 0.034(2) -0.0010(17) 0.0043(17) 0.0092(18)
    C16 0.029(2) 0.046(2) 0.038(2) 0.0049(17) 0.0049(17) 0.0158(19)
    C17 0.044(3) 0.062(3) 0.043(3) 0.009(2) -0.001(2) 0.020(2)
    C18 0.049(3) 0.066(3) 0.046(3) 0.018(2) -0.005(2) 0.028(2)
    C19 0.049(3) 0.048(3) 0.063(3) 0.015(2) 0.008(2) 0.029(2)
    C20 0.037(2) 0.045(2) 0.041(2) 0.0072(18) 0.0078(19) 0.019(2)
    C21 0.028(2) 0.040(2) 0.037(2) 0.0026(16) 0.0065(17) 0.0145(18)
    C22 0.074(3) 0.036(3) 0.066(3) 0.018(2) 0.012(3) 0.014(2)
    C23 0.119(6) 0.074(4) 0.051(3) 0.021(4) -0.015(4) -0.005(3)
    C2 0.034(2) 0.0273(19) 0.0283(19) 0.0080(15) 0.0012(16) 0.0056(16)
    N2 0.0321(17) 0.0362(18) 0.0341(18) 0.0026(14) 0.0040(15) 0.0070(15)
    N3 0.0323(17) 0.0354(18) 0.0341(18) 0.0054(14) 0.0072(14) 0.0067(15)
    O1 0.0466(17) 0.0355(15) 0.0317(15) 0.0087(13) -0.0023(13) 0.0092(12)
    O2 0.0493(17) 0.0393(16) 0.0346(15) 0.0074(13) -0.0034(13) 0.0116(13)
    O3 0.100(3) 0.044(2) 0.045(2) -0.0022(19) -0.017(2) 0.0069(16)
    O4 0.066(2) 0.0355(16) 0.0469(19) 0.0123(15) 0.0009(16) 0.0103(14)
    O5 0.069(3) 0.073(3) 0.048(2) 0.007(2) 0.0067(18) 0.0035(18)
    Ni1 0.0361(3) 0.0314(3) 0.0302(3) 0.0051(2) 0.0022(2) 0.0068(2)
    Br1 0.1203(6) 0.0507(4) 0.0512(4) 0.0185(3) -0.0019(3) -0.0107(3)
_geom_special_details
;
All e.s.d.'s (except the e.s.d. in the dihedral angle between two l.s. planes)
are estimated using the full covariance matrix. The cell e.s.d.'s are taken
into account individually in the estimation of e.s.d.'s in distances, angles
and torsion angles; correlations between e.s.d.'s in cell parameters are only
used when they are defined by crystal symmetry. An approximate (isotropic)
treatment of cell e.s.d.'s is used for estimating e.s.d.'s involving l.s.
planes.
;
loop_
    _geom_bond_atom_site_label_1
    _geom_bond_atom_site_label_2
    _geom_bond_site_symmetry_2
    _geom_bond_distance
    _geom_bond_publ_flag
    C3 C2 . 1.310(6) ?
    C3 C4 . 1.406(7) ?
    C3 H3 . 0.9300 ?
    C4 C5 . 1.380(7) ?
    C4 Br1 . 1.885(4) ?
    C5 C6 . 1.376(6) ?
    C5 H5 . 0.9300 ?
    C6 C1 . 1.406(6) ?
    C6 N2 . 1.419(5) ?
    C1 C2 . 1.316(6) ?
    C1 N3 . 1.409(5) ?
    C7 N3 . 1.301(5) ?
    C7 C8 . 1.402(6) ?
    C7 H7 . 0.9300 ?
    C8 C13 . 1.417(6) ?
    C8 C9 . 1.423(6) ?
    C9 C10 . 1.339(7) ?
    C9 H9 . 0.9300 ?
    C10 C11 . 1.397(7) ?
    C10 H10 . 0.9300 ?
    C11 C12 . 1.381(6) ?
    C11 H11 . 0.9300 ?
    C12 O3 . 1.373(6) ?
    C12 C13 . 1.425(6) ?
    C13 O2 . 1.299(5) ?
    C14 O3 . 1.419(6) ?
    C14 H14B . 0.9600 ?
    C14 H14A . 0.9600 ?
    C14 H14C . 0.9600 ?
    C15 N2 . 1.307(5) ?
    C15 C16 . 1.419(6) ?
    C15 H15 . 0.9300 ?
    C16 C17 . 1.408(6) ?
    C16 C21 . 1.411(6) ?
    C17 C18 . 1.358(7) ?
    C17 H17 . 0.9300 ?
    C18 C19 . 1.401(7) ?
    C18 H18 . 0.9300 ?
    C19 C20 . 1.366(6) ?
    C19 H19 . 0.9300 ?
    C20 O4 . 1.357(5) ?
    C20 C21 . 1.429(6) ?
    C21 O1 . 1.315(5) ?
    C22 O4 . 1.423(5) ?
    C22 H22A . 0.9600 ?
    C22 H22B . 0.9600 ?
    C22 H22C . 0.9600 ?
    C23 O5 . 1.392(7) ?
    C23 H23A . 0.9600 ?
    C23 H23B . 0.9600 ?
    C23 H23C . 0.9600 ?
    C2 H2 . 0.9300 ?
    N2 Ni1 . 1.862(3) yes
    N3 Ni1 . 1.851(3) yes
    O1 Ni1 . 1.841(3) yes
    O2 Ni1 . 1.840(3) yes
    O5 H5' . 0.8200 ?
loop_
    _geom_angle_atom_site_label_1
    _geom_angle_atom_site_label_2
    _geom_angle_atom_site_label_3
    _geom_angle_site_symmetry_1
    _geom_angle_site_symmetry_3
    _geom_angle
    _geom_angle_publ_flag
    C2 C3 C4 . . 121.5(4) ?
    C2 C3 H3 . . 119.3 ?
    C4 C3 H3 . . 119.3 ?
    C5 C4 C3 . . 120.8(4) ?
    C5 C4 Br1 . . 120.8(4) ?
    C3 C4 Br1 . . 118.4(4) ?
    C6 C5 C4 . . 116.7(4) ?
    C6 C5 H5 . . 121.6 ?
    C4 C5 H5 . . 121.6 ?
    C5 C6 C1 . . 118.7(4) ?
    C5 C6 N2 . . 127.6(4) ?
    C1 C6 N2 . . 113.7(3) ?
    C2 C1 C6 . . 123.6(4) ?
    C2 C1 N3 . . 122.6(4) ?
    C6 C1 N3 . . 113.9(4) ?
    N3 C7 C8 . . 125.1(4) ?
    N3 C7 H7 . . 117.4 ?
    C8 C7 H7 . . 117.4 ?
    C7 C8 C13 . . 121.2(4) ?
    C7 C8 C9 . . 119.1(4) ?
    C13 C8 C9 . . 119.5(4) ?
    C10 C9 C8 . . 121.5(5) ?
    C10 C9 H9 . . 119.3 ?
    C8 C9 H9 . . 119.3 ?
    C9 C10 C11 . . 120.5(4) ?
    C9 C10 H10 . . 119.7 ?
    C11 C10 H10 . . 119.7 ?
    C12 C11 C10 . . 120.0(5) ?
    C12 C11 H11 . . 120.0 ?
    C10 C11 H11 . . 120.0 ?
    O3 C12 C11 . . 124.5(4) ?
    O3 C12 C13 . . 114.2(4) ?
    C11 C12 C13 . . 121.3(5) ?
    O2 C13 C8 . . 124.3(4) ?
    O2 C13 C12 . . 118.5(4) ?
    C8 C13 C12 . . 117.2(4) ?
    O3 C14 H14B . . 109.5 ?
    O3 C14 H14A . . 109.5 ?
    H14B C14 H14A . . 109.5 ?
    O3 C14 H14C . . 109.5 ?
    H14B C14 H14C . . 109.5 ?
    H14A C14 H14C . . 109.5 ?
    N2 C15 C16 . . 125.1(4) ?
    N2 C15 H15 . . 117.5 ?
    C16 C15 H15 . . 117.5 ?
    C17 C16 C21 . . 119.7(4) ?
    C17 C16 C15 . . 118.3(4) ?
    C21 C16 C15 . . 122.0(4) ?
    C18 C17 C16 . . 120.4(4) ?
    C18 C17 H17 . . 119.8 ?
    C16 C17 H17 . . 119.8 ?
    C17 C18 C19 . . 120.9(4) ?
    C17 C18 H18 . . 119.6 ?
    C19 C18 H18 . . 119.6 ?
    C20 C19 C18 . . 120.4(4) ?
    C20 C19 H19 . . 119.8 ?
    C18 C19 H19 . . 119.8 ?
    O4 C20 C19 . . 125.8(4) ?
    O4 C20 C21 . . 114.0(4) ?
    C19 C20 C21 . . 120.2(4) ?
    O1 C21 C16 . . 123.9(4) ?
    O1 C21 C20 . . 117.6(4) ?
    C16 C21 C20 . . 118.5(4) ?
    O4 C22 H22A . . 109.5 ?
    O4 C22 H22B . . 109.5 ?
    H22A C22 H22B . . 109.5 ?
    O4 C22 H22C . . 109.5 ?
    H22A C22 H22C . . 109.5 ?
    H22B C22 H22C . . 109.5 ?
    O5 C23 H23A . . 109.5 ?
    O5 C23 H23B . . 109.5 ?
    H23A C23 H23B . . 109.5 ?
    O5 C23 H23C . . 109.5 ?
    H23A C23 H23C . . 109.5 ?
    H23B C23 H23C . . 109.5 ?
    C3 C2 C1 . . 118.5(4) ?
    C3 C2 H2 . . 120.7 ?
    C1 C2 H2 . . 120.7 ?
    C15 N2 C6 . . 121.1(3) ?
    C15 N2 Ni1 . . 126.4(3) ?
    C6 N2 Ni1 . . 112.5(3) ?
    C7 N3 C1 . . 119.6(4) ?
    C7 N3 Ni1 . . 127.2(3) ?
    C1 N3 Ni1 . . 113.2(3) ?
    C21 O1 Ni1 . . 127.9(3) ?
    C13 O2 Ni1 . . 128.0(3) ?
    C12 O3 C14 . . 116.9(4) ?
    C20 O4 C22 . . 117.9(4) ?
    C23 O5 H5' . . 109.5 ?
    O2 Ni1 O1 . . 84.82(12) yes
    O2 Ni1 N3 . . 93.97(14) yes
    O1 Ni1 N3 . . 177.54(13) ?
    O2 Ni1 N2 . . 177.07(14) ?
    O1 Ni1 N2 . . 94.73(14) yes
    N3 Ni1 N2 . . 86.59(15) yes
loop_
    _geom_hbond_atom_site_label_D
    _geom_hbond_atom_site_label_H
    _geom_hbond_atom_site_label_A
    _geom_hbond_site_symmetry_A
    _geom_hbond_distance_DH
    _geom_hbond_distance_HA
    _geom_hbond_distance_DA
    _geom_hbond_angle_DHA
    O5 H5' O1 . 0.8200 2.1510 2.952(4) 164.84
    C15 H15 O5 2_666 0.9300 2.3673 3.203(5) 149.35
    C23 H23B Br1 1_566 0.9600 2.8369 3.556(6) 132.47
data_global
_journal_date_recd_electronic     2009-01-06
_journal_date_accepted     2009-01-16
_journal_name_full     'Acta Crystallographica, Section E'
_journal_year     2009
_journal_volume     65
_journal_issue      1
_journal_page_first     m225
_journal_page_last     m225
_journal_paper_category     QM
_journal_coeditor_code     HG2467
loop_
    _publ_contact_author_name
    'Dr. Zhan-Xian Li'
_publ_contact_author_address
;
Department of Chemistry
Zhengzhou University
Zhengzhou 450001
People's Republic of China
;
_publ_contact_author_email     lizx@zzu.edu.cn
_publ_contact_author_Phone     '86-0371-67781205'
_publ_section_title
;\
{6,6'-Dimethoxy-2,2'-[4-bromo-<i>o</i>-phenylenebis(nitrilomethylidyne)]\
diphenolato}nickel(II) methanol solvate
;
loop_
    _publ_author_name
    _publ_author_address
    'Yu, Ming-Ming'
;
Department of Chemistry
Zhengzhou University
Zhengzhou 450001
People's Republic of China
;
    'Xu, Hong'
;
Department of Chemistry
Zhengzhou University
Zhengzhou 450001
People's Republic of China
;
    'Shi, Qiu-Zhi'
;
Department of Chemistry
Zhengzhou University
Zhengzhou 450001
People's Republic of China
;
    'Wei, Ying-Nai'
;
College of Physical Science and Engineering
Zhengzhou University
Zhengzhou 450001
People's Republic of China
;
    'Li, Zhan-Xian'
;
Department of Chemistry
Zhengzhou University
Zhengzhou 450001
People's Republic of China
;
