# Supplementary material for: {6,6′-Dimeth­oxy-2,2′-[4-bromo-o-phenyl­enebis(nitrilo­methyl­idyne)]diphenolato}nickel(II) methanol solvate
Source: Acta Crystallogr Sect E Struct Rep Online. 2009 Jan 23;65(Pt 2):m225. doi: 10.1107/S1600536809002104 (PMC2968362; doi:10.1107/S1600536809002104)
Supplement: Supplementary file 2 [file e-65-0m225-Isup2.hkl]

# 
# h,k,l, Fc-squared, Fo-squared, sigma(Fo-squared) and status flag 
# 
data_I
_shelx_title ' test in P-1' 
_shelx_refln_list_code          4 
_shelx_F_calc_maximum      302.01 
_exptl_crystal_F_000       552.00 
_reflns_d_resolution_high  0.8108 
 
loop_ 
 _symmetry_equiv_pos_as_xyz 
 'x, y, z' 
 '-x, -y, -z' 
 
_cell_length_a     7.4991 
_cell_length_b    11.8367 
_cell_length_c    12.5428 
_cell_angle_alpha 105.042 
_cell_angle_beta   96.971 
_cell_angle_gamma  95.932 
 
_shelx_F_squared_multiplier     1.000 
 
loop_ 
 _refln_index_h 
 _refln_index_k 
 _refln_index_l 
 _refln_F_squared_calc 
 _refln_F_squared_meas 
 _refln_F_squared_sigma 
 _refln_observed_status 
   1   0   0     3915.35        0.20      0.39 o 
   2   0   0    14672.95        0.20      0.78 o 
   3   0   0      251.72        2.05      1.56 o 
   4   0   0       42.66       23.01      7.04 o 
   5   0   0      651.98      628.70     17.15 o 
   6   0   0        0.51        1.19      3.63 o 
   7   0   0       95.57       96.91     12.61 o 
   8   0   0      146.48      174.55     17.01 o 
   9   0   0        5.90        9.97     12.42 o 
  -9   1   0        1.41        6.94     12.91 o 
  -8   1   0       39.29       32.76     11.83 o 
  -7   1   0       46.84       40.78      9.39 o 
  -6   1   0      214.14      184.50      9.48 o 
  -5   1   0        5.26       -1.46      2.74 o 
  -4   1   0     3057.69        1.37      1.66 o 
  -2   1   0    17200.30    17372.11    473.49 o 
  -1   1   0     3277.71     3644.83    100.82 o 
   0   1   0     5115.67     5804.65    159.39 o 
   3   1   0     1572.04     1646.23     34.39 o 
   4   1   0     1102.86     1092.69     20.40 o 
   5   1   0       30.27       49.74      4.23 o 
   6   1   0      377.50      340.75     13.02 o 
   7   1   0      154.97      148.05     14.47 o 
   8   1   0       80.96       86.25     13.69 o 
  -9   2   0        0.87       -6.45     13.40 o 
  -8   2   0      178.37      134.26     15.16 o 
  -7   2   0      168.36      184.62     15.65 o 
  -6   2   0      154.26      138.32      8.70 o 
  -5   2   0      200.48      176.02     11.73 o 
  -4   2   0       11.23        8.21      4.40 o 
  -3   2   0      455.46      507.71     18.29 o 
  -2   2   0     3985.17     4145.20    115.49 o 
  -1   2   0     1565.63     1650.65     47.04 o 
   0   2   0     5232.29     5545.91    152.35 o 
   1   2   0     1185.86     1320.07     43.47 o 
   2   2   0     1368.63     1385.94     64.34 o 
   3   2   0        5.22       11.29      2.26 o 
   4   2   0       62.49       58.94      9.36 o 
   5   2   0      214.74      213.96      7.52 o 
   6   2   0       69.36       68.03      6.94 o 
   7   2   0      358.51      379.81     22.20 o 
   8   2   0       30.19       44.49     12.32 o 
  -9   3   0       12.43       22.20     12.81 o 
  -8   3   0       68.03       63.95     13.10 o 
  -7   3   0      182.95      171.00     10.52 o 
  -6   3   0       25.58       22.46      5.45 o 
  -5   3   0      426.85      380.29     17.21 o 
  -4   3   0     2331.61     2193.47     65.32 o 
  -3   3   0      289.10      338.44     14.08 o 
  -2   3   0      809.05      778.68     24.94 o 
  -1   3   0       82.27       76.47      5.28 o 
   0   3   0      344.96      329.02      8.40 o 
   1   3   0     1182.91     1281.73     26.51 o 
   2   3   0      789.22      804.09     18.22 o 
   3   3   0     1133.48     1165.13     26.03 o 
   4   3   0     1461.66     1563.37     33.65 o 
   5   3   0       24.90       50.25     11.83 o 
   6   3   0       33.80       29.43      9.29 o 
   7   3   0      104.30      120.38     14.18 o 
   8   3   0       57.90       54.96     13.40 o 
  -9   4   0        7.48        1.66     12.22 o 
  -8   4   0      234.43      233.22     20.05 o 
  -7   4   0      326.86      331.85     18.58 o 
  -6   4   0        6.44        4.99      6.75 o 
  -5   4   0      740.13      663.29     25.42 o 
  -4   4   0      182.13      189.32     11.93 o 
  -3   4   0      996.40     1017.67     32.95 o 
  -2   4   0     1777.61     1618.67     48.21 o 
  -1   4   0      984.05      914.70     28.65 o 
   0   4   0     4455.72     4473.86     86.81 o 
   1   4   0      344.25      406.47     10.79 o 
   2   4   0      674.32      721.12     20.44 o 
   3   4   0       87.20      121.45      6.70 o 
   4   4   0      471.61      472.86     17.21 o 
   6   4   0      170.44      146.58     14.28 o 
   7   4   0      246.35      249.46     19.17 o 
   8   4   0       56.93       56.91     13.89 o 
  -8   5   0       60.21       61.80     14.08 o 
  -7   5   0       65.35       69.92      8.59 o 
  -6   5   0      114.66      106.78     11.25 o 
  -5   5   0      183.77      181.30     12.81 o 
  -4   5   0     5247.71     5223.40    148.34 o 
  -3   5   0     1461.17     1717.93     52.61 o 
  -2   5   0     4723.70     4626.22    130.64 o 
  -1   5   0     4266.91     4355.35    122.53 o 
   0   5   0      939.01     1074.70     23.71 o 
   1   5   0      164.27      175.27      7.15 o 
   2   5   0      310.55      319.92     10.48 o 
   3   5   0      817.53      792.76     20.26 o 
   4   5   0      648.19      626.19     18.12 o 
   5   5   0       49.28       26.96     12.66 o 
   6   5   0      464.66      443.66     24.35 o 
   7   5   0       41.85       45.57     13.69 o 
   8   5   0        5.20       14.18     13.59 o 
  -8   6   0       47.98       50.07     14.18 o 
  -7   6   0      336.70      344.19     15.29 o 
  -6   6   0       80.01       85.76     10.76 o 
  -5   6   0      325.15      320.64     17.31 o 
  -4   6   0       36.28       30.90      7.33 o 
  -3   6   0       28.81       20.14      5.97 o 
  -2   6   0      321.97      251.61     13.20 o 
  -1   6   0     3775.73     4255.90    120.96 o 
   0   6   0     2688.98     2696.25     54.91 o 
   1   6   0      718.47      795.84     24.35 o 
   2   6   0     1691.64     1708.52     37.19 o 
   3   6   0        5.22        1.39      4.13 o 
   4   6   0        3.36       -4.61      4.78 o 
   5   6   0       65.98       69.83      8.08 o 
   6   6   0       33.64       24.06     11.64 o 
   7   6   0       75.17       78.52     15.45 o 
  -8   7   0       61.17       55.25     15.16 o 
  -7   7   0      134.87      145.56     11.32 o 
  -6   7   0      313.74      321.82     19.36 o 
  -5   7   0      175.02      177.78     14.08 o 
  -4   7   0     1884.02     1826.47     58.18 o 
  -3   7   0       24.41       19.56      6.85 o 
  -2   7   0     1545.06     1458.89     46.64 o 
  -1   7   0        1.72        9.58      5.28 o 
   0   7   0      256.51      285.93     14.86 o 
   1   7   0     1110.31     1038.41     24.89 o 
   2   7   0       22.35       23.84      7.24 o 
   3   7   0     2008.81     2098.09     46.17 o 
   4   7   0      418.29      457.07     16.46 o 
   5   7   0       36.28       46.45      7.99 o 
   6   7   0       53.30       50.85     14.08 o 
   7   7   0       33.82       36.08     14.86 o 
  -8   8   0       51.53       47.82     15.74 o 
  -7   8   0        7.58        4.18      7.84 o 
  -6   8   0       42.86       44.98     11.15 o 
  -5   8   0      122.89      132.11     13.59 o 
  -4   8   0        5.55       -6.85      6.85 o 
  -3   8   0      926.87      999.87     35.79 o 
  -2   8   0      423.72      448.45     20.34 o 
  -1   8   0     1984.56     1840.65     57.79 o 
   0   8   0     1125.39     1099.91     37.75 o 
   1   8   0      184.34      191.84     10.23 o 
   2   8   0      336.18      310.54     14.67 o 
   3   8   0      510.60      520.97     17.49 o 
   4   8   0      256.44      293.27     15.60 o 
   5   8   0      115.67      110.11     15.35 o 
   6   8   0       25.48       48.21     14.77 o 
  -7   9   0       36.19       44.12      9.95 o 
  -6   9   0       25.58       42.05     11.93 o 
  -5   9   0      363.57      401.71     22.59 o 
  -4   9   0      568.61      560.52     25.91 o 
  -3   9   0       60.29       52.90      9.68 o 
  -2   9   0      688.79      672.09     27.67 o 
  -1   9   0       16.49        6.55      7.33 o 
   0   9   0        9.40        7.04      6.85 o 
   1   9   0      657.14      667.57     19.77 o 
   2   9   0        1.77       -2.73      5.46 o 
   3   9   0     3627.18     3545.09     97.25 o 
   4   9   0      604.15      605.67     21.12 o 
   5   9   0       63.10       84.49     15.55 o 
   6   9   0       42.19       40.39     15.74 o 
  -7  10   0       41.93       36.65     10.30 o 
  -6  10   0       53.77       37.55     12.71 o 
  -5  10   0       58.23       57.79     12.71 o 
  -4  10   0       60.02       50.65     11.34 o 
  -3  10   0      101.33       94.27     12.42 o 
  -2  10   0       33.59       34.32      9.58 o 
  -1  10   0      858.34      822.98     33.05 o 
   0  10   0      596.12      546.44     25.33 o 
   1  10   0      393.33      393.49     15.66 o 
   2  10   0      421.27      397.11     16.18 o 
   3  10   0      284.59      266.49     14.48 o 
   4  10   0       78.42       82.38     10.51 o 
   5  10   0      121.54      117.34     17.99 o 
  -6  11   0       19.74       28.85     13.01 o 
  -5  11   0      176.02      189.90     18.19 o 
  -4  11   0      437.47      462.53     25.52 o 
  -3  11   0       22.29       21.71     10.85 o 
  -2  11   0      413.60      443.07     24.25 o 
  -1  11   0       79.49       74.61     12.22 o 
   0  11   0        0.68       -8.61      8.61 o 
   1  11   0       76.04       85.07     13.30 o 
   2  11   0       15.50       19.27      7.71 o 
   3  11   0       35.82       46.00     25.72 o 
   4  11   0       18.60       11.70     14.96 o 
  -5  12   0       70.23       35.59     14.08 o 
  -4  12   0       21.67       -2.84     11.83 o 
  -3  12   0       25.45       46.06     13.20 o 
  -2  12   0       37.20       15.84     11.93 o 
  -1  12   0      810.76      717.86     32.76 o 
   0  12   0      158.64      169.76     17.11 o 
   1  12   0       65.10       52.22     13.30 o 
   2  12   0       48.56       37.54      9.30 o 
   3  12   0       11.43        8.20      8.83 o 
  -4  13   0      189.83      193.03     20.54 o 
  -3  13   0       12.25       12.22     13.59 o 
  -2  13   0      209.39      195.87     19.46 o 
  -1  13   0       12.22       19.26     12.03 o 
   0  13   0       20.06       26.21     12.91 o 
   1  13   0       16.62       13.20     12.52 o 
   2  13   0       41.84       60.82     15.45 o 
  -2  14   0        5.35        9.00     13.30 o 
  -1  14   0      421.21      404.55     26.50 o 
   0 -14   1       10.67       -9.78     12.71 o 
   1 -14   1       10.99       10.37     12.71 o 
   2 -14   1       46.89       45.76     14.77 o 
   3 -14   1      104.20      118.42     17.90 o 
  -2 -13   1       43.80       53.39     14.67 o 
  -1 -13   1      308.61      297.37     23.57 o 
   0 -13   1       81.06       65.62     14.67 o 
   1 -13   1      186.14      212.10     19.36 o 
   2 -13   1      282.14      273.02     21.71 o 
   3 -13   1        7.03       27.77     13.49 o 
   4 -13   1        9.31        8.81      9.77 o 
  -3 -12   1      115.56      120.38     12.36 o 
  -2 -12   1      348.96      346.85     24.15 o 
  -1 -12   1        9.70        0.59     10.76 o 
   0 -12   1      115.73      107.37     14.96 o 
   1 -12   1        7.97       10.85     10.46 o 
   2 -12   1      102.20      113.73     14.96 o 
   3 -12   1      199.32      218.12     13.90 o 
   4 -12   1      110.33       98.69     11.51 o 
   5 -12   1      312.57      298.86     17.05 o 
  -4 -11   1        3.01        6.56     14.42 o 
  -3 -11   1       54.04       48.80      9.23 o 
  -2 -11   1       29.44       17.95     15.30 o 
  -1 -11   1      310.60      276.54     20.05 o 
   0 -11   1       37.36       29.04     10.27 o 
   1 -11   1      862.13      759.51     31.78 o 
   2 -11   1        6.56       -5.08      9.00 o 
   3 -11   1      126.47      129.67     14.47 o 
   4 -11   1       62.46       61.71     15.16 o 
   5 -11   1       62.85       41.61      9.52 o 
   6 -11   1       98.82       78.31     11.24 o 
  -5 -10   1      644.98      631.68     23.40 o 
  -4 -10   1        8.95        7.06      8.12 o 
  -3 -10   1      328.17      350.53     16.01 o 
  -2 -10   1      139.99      151.47     10.70 o 
  -1 -10   1       55.87       53.10     10.76 o 
   0 -10   1        4.26       -0.29      7.43 o 
   1 -10   1       62.33       50.16      9.78 o 
   2 -10   1        7.62        9.09      8.70 o 
   3 -10   1      364.35      343.23     20.05 o 
   4 -10   1       11.22       20.05      9.88 o 
   5 -10   1      627.74      668.39     25.23 o 
   6 -10   1       99.14      103.29     11.34 o 
   7 -10   1       17.69        5.49      9.01 o 
  -6  -9   1       34.85       58.57     15.45 o 
  -5  -9   1       92.22      120.06     12.86 o 
  -4  -9   1        0.32        3.78      7.13 o 
  -3  -9   1       96.65      111.03      9.51 o 
  -2  -9   1       79.13       83.18      8.20 o 
  -1  -9   1      896.38      787.10     21.95 o 
   0  -9   1        5.25        0.00      6.26 o 
   1  -9   1     1312.96     1327.76     45.18 o 
   2  -9   1      151.20      159.10     12.91 o 
   3  -9   1      128.04      119.89     11.93 o 
   4  -9   1        0.21       -1.27      7.73 o 
   5  -9   1      140.65      125.96     10.52 o 
   6  -9   1      317.96      307.05     21.12 o 
   7  -9   1       12.50       14.31      8.80 o 
  -6  -8   1       42.27       28.16     13.20 o 
  -5  -8   1      135.78      152.77     11.55 o 
  -4  -8   1       94.26      105.04      9.54 o 
  -3  -8   1      947.10      982.95     25.99 o 
  -2  -8   1     1093.21     1065.29     26.58 o 
  -1  -8   1       53.94       58.94      6.39 o 
   0  -8   1      354.22      347.24     17.50 o 
   1  -8   1        4.31        4.11      5.77 o 
   2  -8   1      440.40      404.25     18.97 o 
   3  -8   1      290.71      245.25     15.06 o 
   4  -8   1      212.84      252.49     16.33 o 
   5  -8   1     1427.16     1546.11     52.12 o 
   6  -8   1      166.40      176.58     12.96 o 
   7  -8   1       18.17        6.21      8.08 o 
   8  -8   1      130.86       73.83     17.70 o 
  -7  -7   1       32.68       44.00     14.67 o 
  -6  -7   1      144.99      185.11     17.41 o 
  -5  -7   1        7.49       13.49      6.64 o 
  -4  -7   1      106.91      140.42     15.21 o 
  -3  -7   1        7.42       12.50      5.14 o 
  -2  -7   1      354.50      364.98     12.68 o 
  -1  -7   1     1527.39     1581.50     35.01 o 
   0  -7   1      625.63      627.89     23.76 o 
   1  -7   1     2417.29     2241.77     67.28 o 
   2  -7   1      564.08      527.76     21.22 o 
   3  -7   1      150.86      129.96     10.37 o 
   4  -7   1      302.38      254.05     15.45 o 
   5  -7   1      827.96      845.57     32.07 o 
   6  -7   1       50.36       62.63      8.34 o 
   7  -7   1        0.80       -4.89     11.05 o 
   8  -7   1        1.14       -0.49     12.61 o 
  -7  -6   1       13.57       24.64     12.91 o 
  -6  -6   1       58.63       57.48      9.97 o 
  -5  -6   1      263.38      292.16     28.99 o 
  -4  -6   1        9.58       14.10      5.32 o 
  -3  -6   1      663.05      688.93     27.23 o 
  -2  -6   1      373.68      372.25     12.03 o 
  -1  -6   1       16.35       31.03      8.36 o 
   0  -6   1     1463.44     1708.73     51.83 o 
   1  -6   1     2452.83     3172.81     91.33 o 
   2  -6   1      932.49     1005.16     32.95 o 
   3  -6   1      653.13      625.45     23.57 o 
   4  -6   1      908.38      996.55     34.32 o 
   5  -6   1     1341.76     1421.27     34.55 o 
   6  -6   1      144.48      153.85     10.06 o 
   7  -6   1       16.66       30.41     12.13 o 
   8  -6   1       92.61       95.54     16.62 o 
  -8  -5   1       23.52       20.34     12.91 o 
  -7  -5   1      162.94      144.53     16.04 o 
  -6  -5   1      855.43      887.59     52.85 o 
  -5  -5   1       23.31       26.30      7.53 o 
  -4  -5   1       21.57       30.18      5.25 o 
  -3  -5   1       38.14       34.65      4.79 o 
  -2  -5   1        2.08        2.10      2.93 o 
  -1  -5   1      685.10      632.02     15.59 o 
   0  -5   1     2050.03     2084.92     61.02 o 
   1  -5   1    16361.00    16631.95    454.71 o 
   2  -5   1       19.92       18.87      4.40 o 
   3  -5   1     1163.27     1343.50     41.95 o 
   4  -5   1      305.14      332.09     15.55 o 
   5  -5   1      165.43      168.18      9.23 o 
   6  -5   1      355.60      361.27     14.04 o 
   7  -5   1        0.01        3.32     10.37 o 
   8  -5   1       79.99       85.86     15.55 o 
  -8  -4   1        5.99       15.35     11.44 o 
  -7  -4   1      106.58       87.72     12.91 o 
  -6  -4   1      819.35      786.19     22.60 o 
  -5  -4   1      513.28      492.34     19.70 o 
  -4  -4   1        0.22       -3.11      3.44 o 
  -3  -4   1     1455.86     1538.01     36.28 o 
  -2  -4   1      167.50      173.70      6.98 o 
  -1  -4   1     2900.57     2971.59     58.82 o 
   0  -4   1       91.78      104.53      6.65 o 
   1  -4   1        7.64       12.71      3.32 o 
   2  -4   1     2459.74     2656.39     75.98 o 
   3  -4   1      972.97      990.59     31.59 o 
   4  -4   1      556.56      556.51     21.02 o 
   5  -4   1     1351.31     1281.18     30.82 o 
   6  -4   1        4.99        3.47      5.12 o 
   7  -4   1      229.04      219.24     18.29 o 
   8  -4   1      107.92      138.08     17.21 o 
   9  -4   1       34.29       26.89     14.18 o 
  -8  -3   1        0.27        5.08     10.07 o 
  -7  -3   1      229.51      231.66     18.19 o 
  -6  -3   1      771.63      760.94     21.70 o 
  -5  -3   1       10.24        9.32      4.53 o 
  -4  -3   1      268.58      280.64      7.61 o 
  -3  -3   1        8.86        6.93      3.37 o 
  -2  -3   1     1316.61     1380.66     28.95 o 
  -1  -3   1     2163.87     2177.57     43.16 o 
   0  -3   1     1820.75     1998.67     56.81 o 
   1  -3   1    10660.86    11095.04    303.34 o 
   2  -3   1     1989.37     2245.98     64.05 o 
   3  -3   1     1414.16     1456.05     43.71 o 
   4  -3   1      256.36      337.57     11.09 o 
   5  -3   1       31.54       56.38      6.75 o 
   6  -3   1      179.33      161.64     19.22 o 
   7  -3   1      123.65      146.00     15.45 o 
   8  -3   1      252.77      242.51     19.95 o 
  -8  -2   1        0.13        0.88      9.39 o 
  -7  -2   1       86.95       83.12     11.73 o 
  -6  -2   1      490.28      459.51     15.51 o 
  -5  -2   1      419.65      431.95     10.86 o 
  -4  -2   1      459.50      476.06     10.71 o 
  -3  -2   1     1937.07     1940.78     40.14 o 
  -2  -2   1      967.99      991.72     21.28 o 
  -1  -2   1     4238.54     4600.83     88.22 o 
   0  -2   1     1137.61     1189.00     34.03 o 
   1  -2   1      372.36      442.31     10.35 o 
   2  -2   1     1584.23     1464.05     43.12 o 
   3  -2   1       42.73       40.51      3.49 o 
   4  -2   1     4881.14     4816.37     97.64 o 
   5  -2   1       16.93       11.22      4.01 o 
   6  -2   1      143.14      138.15      8.44 o 
   7  -2   1      132.87      140.42     14.08 o 
   8  -2   1      142.76      123.99     14.86 o 
   9  -2   1       48.28       50.07     16.23 o 
  -8  -1   1       13.24        3.62      9.29 o 
  -7  -1   1      325.34      276.90     43.91 o 
  -6  -1   1      268.50      277.48      9.29 o 
  -5  -1   1        1.02        4.09      2.92 o 
  -4  -1   1      202.56      150.38      7.39 o 
  -3  -1   1      267.83      307.12      9.25 o 
  -2  -1   1    17370.30    19782.71    374.06 o 
  -1  -1   1     2234.51     2473.53     69.23 o 
   0  -1   1     6139.56     6932.24    190.20 o 
   1  -1   1     2370.01     2847.86     78.62 o 
   2  -1   1      658.76      566.64     12.97 o 
   3  -1   1      163.07      152.99      5.93 o 
   4  -1   1       89.06       82.58      5.08 o 
   5  -1   1        1.73        2.72      3.62 o 
   6  -1   1        8.38        6.36      7.04 o 
   7  -1   1       16.93       17.21      8.61 o 
   8  -1   1      155.91      149.03     17.11 o 
   9  -1   1       64.39       55.64     15.94 o 
  -8   0   1        0.67       -8.31      9.19 o 
  -7   0   1        8.10       14.16      5.91 o 
  -6   0   1      187.98      179.97      7.86 o 
  -5   0   1      282.23      236.84     14.08 o 
  -4   0   1      876.11      881.65     30.51 o 
  -3   0   1     2736.47     2734.91     79.21 o 
  -2   0   1      523.59      498.72     17.21 o 
  -1   0   1     2780.69     3099.76     86.93 o 
   0   0   1     7890.83     8314.17    231.07 o 
   1   0   1      845.66     1071.94     30.41 o 
   2   0   1     1121.80     1099.57     23.19 o 
   3   0   1       50.21       50.78      3.59 o 
   4   0   1     1040.78     1103.37     25.19 o 
   5   0   1     1160.98     1127.23     26.64 o 
   6   0   1       11.79        8.23      5.07 o 
   7   0   1       30.59       33.74     10.66 o 
   8   0   1      129.41      140.32     16.92 o 
  -8   1   1        7.78        2.35      9.78 o 
  -7   1   1       34.94       34.13      6.75 o 
  -6   1   1      528.75      532.35     23.66 o 
  -5   1   1       12.95       14.47      6.06 o 
  -4   1   1        6.76       -1.86      4.01 o 
  -3   1   1        3.43        8.61      3.91 o 
  -2   1   1      730.64      921.45     28.65 o 
  -1   1   1     2333.38     2690.91     75.30 o 
   1   1   1     3291.72     3462.01     66.61 o 
   2   1   1      776.56      859.68     15.18 o 
   3   1   1     1988.36     2081.10     35.04 o 
   4   1   1      388.48      393.74     14.16 o 
   5   1   1      214.94      243.34      8.02 o 
   6   1   1       10.24        6.94      8.21 o 
   7   1   1       66.20       70.60     12.32 o 
   8   1   1      226.99      207.90     18.97 o 
  -8   2   1        4.83        4.20      9.39 o 
  -7   2   1       45.38       49.49      7.64 o 
  -6   2   1      499.74      502.72     23.27 o 
  -5   2   1      189.95      214.84     13.69 o 
  -4   2   1      640.10      601.59     22.78 o 
  -3   2   1     5376.33     5703.44    159.59 o 
  -2   2   1     1409.01     1600.78     47.33 o 
  -1   2   1     4564.88     4709.83    130.45 o 
   0   2   1      533.39      635.84     13.51 o 
   1   2   1       63.15       54.40     13.05 o 
   2   2   1     3489.61     3747.81     60.38 o 
   3   2   1       84.58       88.48      3.93 o 
   4   2   1     3304.06     3330.87     55.40 o 
   5   2   1      720.08      651.90     18.26 o 
   6   2   1       12.07        3.42      8.12 o 
   7   2   1      126.50      128.39     14.57 o 
   8   2   1      175.20      176.70     17.99 o 
  -9   3   1       41.56       33.93     13.20 o 
  -8   3   1        2.82        5.18     10.17 o 
  -7   3   1      290.93      288.37     18.29 o 
  -6   3   1      171.74      188.34     13.89 o 
  -5   3   1      328.84      309.59     16.04 o 
  -4   3   1      872.70      965.65     32.76 o 
  -3   3   1       19.21       20.34      4.79 o 
  -2   3   1     2114.10     2273.46     66.20 o 
  -1   3   1     2036.16     2115.53     60.73 o 
   0   3   1     2649.38     2822.67     45.67 o 
   1   3   1     1421.54     1528.16     35.64 o 
   2   3   1      128.80      102.63     16.04 o 
   3   3   1     1428.44     1542.38     26.90 o 
   4   3   1     1828.33     2042.76     35.41 o 
   5   3   1      306.55      338.26     16.72 o 
   6   3   1      101.43      109.82     13.20 o 
   7   3   1       81.00       99.16     14.47 o 
   8   3   1      215.84      213.37     19.95 o 
  -9   4   1        1.21       -2.05     11.44 o 
  -8   4   1       76.67       73.44     13.98 o 
  -7   4   1       67.70       46.55      9.88 o 
  -6   4   1      390.25      370.22     18.87 o 
  -5   4   1      493.29      528.25     22.10 o 
  -4   4   1     1512.30     1342.91     43.52 o 
  -3   4   1     9397.13     9598.41    265.98 o 
  -2   4   1        2.07       17.11      4.30 o 
  -1   4   1      242.13      198.80      9.88 o 
   0   4   1      613.25      698.22     16.04 o 
   1   4   1      174.12      194.93      5.40 o 
   2   4   1      694.79      620.60     15.41 o 
   3   4   1      111.98      112.51     12.09 o 
   4   4   1     5717.04     5888.31    123.85 o 
   5   4   1      373.42      368.52     18.53 o 
   6   4   1      276.34      281.04     20.54 o 
   7   4   1       99.51      130.74     16.13 o 
   8   4   1       36.89       40.58     13.79 o 
  -8   5   1      133.98      102.48     15.74 o 
  -7   5   1      488.04      468.40     23.76 o 
  -6   5   1       59.56       73.44     10.85 o 
  -5   5   1      221.00      191.27     13.89 o 
  -4   5   1      132.63      127.12     10.46 o 
  -3   5   1     2430.12     2893.72     84.88 o 
  -2   5   1     2733.37     3033.56     87.81 o 
  -1   5   1       12.21        3.42      3.72 o 
   0   5   1     2641.67     2622.29     52.88 o 
   1   5   1      840.29      848.39     19.91 o 
   2   5   1     1867.18     1974.28     41.62 o 
   3   5   1      344.90      333.78     31.59 o 
   4   5   1        0.86       -2.34      4.89 o 
   5   5   1      157.80      152.74     14.37 o 
   6   5   1        0.30        6.65     10.17 o 
   7   5   1       41.15       40.09     13.49 o 
  -8   6   1        2.26       -0.10      7.36 o 
  -7   6   1      511.35      457.74     23.57 o 
  -6   6   1      222.52      193.52     15.06 o 
  -5   6   1        4.10        0.39      6.45 o 
  -4   6   1      680.30      657.72     26.11 o 
  -3   6   1     1865.00     1732.59     54.27 o 
  -2   6   1       21.28       38.72      6.55 o 
  -1   6   1      983.10      899.35     30.41 o 
   0   6   1       77.91       94.41      5.80 o 
   1   6   1      397.54      413.40     12.58 o 
   2   6   1      932.89     1005.84     24.24 o 
   3   6   1      202.15      204.58     10.15 o 
   4   6   1      578.14      627.21     27.67 o 
   5   6   1      129.97      132.89     14.77 o 
   6   6   1        2.84        6.65     11.05 o 
   7   6   1       49.64       34.03     14.08 o 
  -8   7   1       67.94       66.44     18.78 o 
  -7   7   1      618.42      535.58     26.21 o 
  -6   7   1       55.84       39.41     10.07 o 
  -5   7   1       89.68       79.40     11.05 o 
  -4   7   1       37.71       30.12      8.31 o 
  -3   7   1      127.80      149.13     12.03 o 
  -2   7   1     1619.81     1544.65     49.38 o 
  -1   7   1       82.13       80.38      8.51 o 
   0   7   1     2805.29     2806.80     58.03 o 
   1   7   1     1304.59     1260.12     29.18 o 
   2   7   1      386.89      403.23     13.79 o 
   3   7   1      470.82      459.94     15.72 o 
   4   7   1       85.64       70.82      8.08 o 
   5   7   1        4.81        3.23     10.66 o 
   6   7   1        0.96       -0.20     12.32 o 
   7   7   1       89.15      124.48     18.97 o 
  -8   8   1      110.65       75.51     11.08 o 
  -7   8   1      156.26      139.35     15.74 o 
  -6   8   1       40.59       29.63     10.56 o 
  -5   8   1        0.69        0.49      8.61 o 
  -4   8   1      495.09      525.22     24.45 o 
  -3   8   1      624.23      701.92     28.55 o 
  -2   8   1       67.38       57.99      8.80 o 
  -1   8   1      926.74      844.88     31.19 o 
   0   8   1       52.76       63.38      8.21 o 
   1   8   1      257.28      275.59     11.85 o 
   2   8   1       69.80       87.73      8.22 o 
   3   8   1      342.62      354.65     14.48 o 
   4   8   1      377.42      423.43     16.83 o 
   5   8   1       14.72        9.97     11.93 o 
   6   8   1       32.92       33.54     14.47 o 
  -7   9   1      211.61      219.92     19.36 o 
  -6   9   1        8.35        5.28     10.17 o 
  -5   9   1      164.84      171.23     16.04 o 
  -4   9   1        2.32       -7.82      7.82 o 
  -3   9   1       35.80       40.48      9.78 o 
  -2   9   1      196.12      169.66     13.79 o 
  -1   9   1       17.42       12.42      7.73 o 
   0   9   1     1456.56     1480.30     49.68 o 
   1   9   1      410.15      422.05     15.48 o 
   2   9   1      664.47      627.39     19.88 o 
   3   9   1     1319.28     1275.45     32.70 o 
   4   9   1        0.01       -0.04      7.31 o 
   5   9   1        1.38        0.29     12.61 o 
  -7  10   1       62.10       53.29     14.67 o 
  -6  10   1       63.39       69.23     13.98 o 
  -5  10   1       51.64       52.61     12.52 o 
  -4  10   1       63.56       50.75     12.32 o 
  -3  10   1      611.79      603.35     27.77 o 
  -2  10   1      181.11      198.51     16.33 o 
  -1  10   1      218.79      214.25     16.82 o 
   0  10   1      108.40      104.05     12.42 o 
   1  10   1       74.58       82.84     10.37 o 
   2  10   1       80.41       79.50      9.09 o 
   3  10   1      132.98      129.80     10.96 o 
   4  10   1       71.79       58.67     14.96 o 
   5  10   1        4.92       10.85     14.57 o 
  -6  11   1       19.02       12.32     12.71 o 
  -5  11   1       77.61       75.98     14.08 o 
  -4  11   1        0.02       -4.50     10.07 o 
  -3  11   1       87.23       77.35     13.59 o 
  -2  11   1      416.13      375.01     22.59 o 
  -1  11   1       65.00       71.38     12.91 o 
   0  11   1      871.20      779.95     33.25 o 
   1  11   1      122.15      108.94     14.47 o 
   2  11   1       57.83       44.86      8.85 o 
   3  11   1        2.98        0.94      7.78 o 
   4  11   1        6.25      -12.71     12.71 o 
  -5  12   1        6.30       13.30     13.01 o 
  -4  12   1      340.53      369.34     25.03 o 
  -3  12   1       64.43       67.67     14.57 o 
  -2  12   1      183.64      144.82     17.01 o 
  -1  12   1      318.84      315.36     21.81 o 
   0  12   1       20.92       27.28     12.03 o 
   1  12   1       79.34       85.07     14.86 o 
   2  12   1       22.25        9.56      8.67 o 
   3  12   1       95.91       96.18     11.92 o 
  -4  13   1       21.26       28.95     13.98 o 
  -3  13   1       31.94       22.00     14.47 o 
  -2  13   1       45.85       60.43     15.06 o 
  -1  13   1       66.56       57.89     14.86 o 
   0  13   1      435.70      453.44     27.77 o 
   1  13   1        9.28       11.54     12.52 o 
  -1 -14   2       67.67       36.08     14.67 o 
   0 -14   2      202.59      185.60     20.44 o 
   1 -14   2       12.93       31.49     14.37 o 
   2 -14   2      283.63      284.66     22.49 o 
   3 -14   2       30.50       24.94     13.89 o 
  -3 -13   2        2.11       -5.77     12.32 o 
  -2 -13   2      165.24      148.93     18.48 o 
  -1 -13   2      240.07      234.20     21.12 o 
   0 -13   2        3.26        2.15     11.34 o 
   1 -13   2        4.01       -4.99     11.05 o 
   2 -13   2       16.84       26.30     12.52 o 
   3 -13   2      212.51      204.57     19.75 o 
   4 -13   2      110.50      146.96     23.13 o 
   5 -13   2      114.05      113.68     25.28 o 
  -4 -12   2        0.65       -2.93      9.53 o 
  -3 -12   2        2.79       -8.35      8.35 o 
  -2 -12   2        3.14       -9.39      9.39 o 
  -1 -12   2      247.36      258.16     20.44 o 
   0 -12   2      196.97      200.27     18.09 o 
   1 -12   2        7.47       10.95     10.46 o 
   2 -12   2      416.47      377.26     22.69 o 
   3 -12   2      100.22      102.26     10.86 o 
   4 -12   2       44.07       49.83     10.11 o 
   5 -12   2       53.24       60.74     19.22 o 
   6 -12   2      149.22      142.74     14.09 o 
  -5 -11   2      149.86      150.20     13.83 o 
  -4 -11   2      119.31      109.76     12.17 o 
  -3 -11   2       28.01       13.67     12.91 o 
  -2 -11   2      186.96      213.18     18.19 o 
  -1 -11   2      256.70      246.72     18.68 o 
   0 -11   2       13.27       20.34      9.68 o 
   1 -11   2        2.76       -0.49      8.51 o 
   2 -11   2      135.01      114.51     13.49 o 
   3 -11   2      268.30      280.96     14.64 o 
   4 -11   2      139.09      161.47     16.72 o 
   5 -11   2      210.76      202.32     13.65 o 
   6 -11   2      327.82      380.37     18.75 o 
  -5 -10   2      962.45      929.43     28.82 o 
  -4 -10   2       10.98       -2.88      7.58 o 
  -3 -10   2       76.86       74.94      9.30 o 
  -2 -10   2        2.93       -0.52      6.70 o 
  -1 -10   2       74.81       61.70     11.05 o 
   0 -10   2      981.93      918.61     35.30 o 
   1 -10   2       28.45       40.58      9.39 o 
   2 -10   2      944.92      951.79     25.72 o 
   3 -10   2      116.38      114.85      9.42 o 
   4 -10   2       74.72       68.06     10.90 o 
   5 -10   2       29.26       31.91      8.29 o 
   6 -10   2       64.71       53.85      9.96 o 
   7 -10   2       51.86       47.13     15.94 o 
  -6  -9   2      104.85      131.90     35.79 o 
  -5  -9   2      440.76      419.94     18.11 o 
  -4  -9   2      224.49      235.34     13.41 o 
  -3  -9   2       14.75       25.38      6.88 o 
  -2  -9   2     1251.88     1237.63     30.70 o 
  -1  -9   2      272.96      262.95     16.92 o 
   0  -9   2      519.87      482.97     22.00 o 
   1  -9   2       83.81      114.25      7.57 o 
   2  -9   2        2.11       -2.82      8.95 o 
   3  -9   2      735.38      719.20     21.18 o 
   4  -9   2       86.61      102.30      9.01 o 
   5  -9   2      145.65      155.21     11.10 o 
   6  -9   2      222.95      256.80     14.24 o 
   7  -9   2        0.20      -11.93     11.93 o 
  -7  -8   2        0.19        0.10     13.30 o 
  -6  -8   2      241.28      262.63     14.97 o 
  -5  -8   2      393.29      410.52     16.98 o 
  -4  -8   2        4.29        1.61      6.07 o 
  -3  -8   2       40.17       33.75      6.46 o 
  -2  -8   2       30.84       25.46      5.70 o 
  -1  -8   2      457.04      426.25     20.14 o 
   0  -8   2      747.69      693.70     20.49 o 
   1  -8   2      834.62      792.46     20.46 o 
   2  -8   2     2790.58     2576.16     55.60 o 
   3  -8   2        1.28        5.19      4.77 o 
   4  -8   2     1025.24     1088.31     28.23 o 
   5  -8   2       49.12       62.89      8.65 o 
   6  -8   2      110.24      115.00     10.26 o 
   7  -8   2       41.15       30.22     14.18 o 
   8  -8   2       89.57       79.40     18.29 o 
  -7  -7   2        1.53        0.88     11.83 o 
  -6  -7   2       13.86        9.55      7.74 o 
  -5  -7   2      165.51      171.40     10.96 o 
  -4  -7   2      289.89      301.11     16.87 o 
  -3  -7   2        2.93        4.91      4.70 o 
  -2  -7   2      928.15      918.37     26.06 o 
  -1  -7   2      969.51     1148.84     26.78 o 
   0  -7   2      450.02      381.33     11.40 o 
   1  -7   2      192.62      248.28     13.69 o 
   2  -7   2       23.92       19.92      4.33 o 
   3  -7   2     1468.19     1522.22     35.15 o 
   4  -7   2        7.40        9.09      5.07 o 
   5  -7   2     1210.21     1286.21     32.42 o 
   6  -7   2      337.56      348.78     19.46 o 
   7  -7   2       70.92       83.31     15.74 o 
   8  -7   2        3.84        2.54     13.49 o 
  -7  -6   2        1.66       -7.04     10.76 o 
  -6  -6   2      108.16      122.65     10.20 o 
  -5  -6   2      147.02      174.20     10.33 o 
  -4  -6   2        9.82        7.92      4.94 o 
  -3  -6   2        0.29       -3.80      3.80 o 
  -2  -6   2      186.43      184.88      8.37 o 
  -1  -6   2     5459.98     5707.13    111.58 o 
   0  -6   2     2628.43     2486.07     51.58 o 
   1  -6   2     4313.39     4946.77    139.25 o 
   2  -6   2     4780.41     4925.14     99.93 o 
   3  -6   2        2.12        4.84      4.69 o 
   4  -6   2       22.93       26.52      5.21 o 
   5  -6   2       49.24       54.10     11.93 o 
   6  -6   2       97.91      101.79      8.81 o 
   7  -6   2       88.16      108.45     16.23 o 
   8  -6   2       35.64       11.83     13.79 o 
  -8  -5   2       92.65       94.17     15.35 o 
  -7  -5   2       46.10       44.79     11.83 o 
  -6  -5   2      196.73      196.68     11.32 o 
  -5  -5   2       16.00       15.52      5.60 o 
  -4  -5   2      356.01      355.12     12.68 o 
  -3  -5   2      171.99      180.67     17.01 o 
  -2  -5   2     1483.00     1424.06     30.99 o 
  -1  -5   2        0.02        4.29      2.55 o 
   0  -5   2      192.14      160.61      6.11 o 
   1  -5   2      344.51      375.03     10.54 o 
   2  -5   2     1068.35     1092.10     24.79 o 
   3  -5   2     2551.64     2378.26     50.55 o 
   4  -5   2       13.82       34.09      4.79 o 
   5  -5   2     1559.25     1586.80     36.92 o 
   6  -5   2      688.39      742.89     33.05 o 
   7  -5   2       11.04       12.81     11.05 o 
   8  -5   2       40.73       46.55     14.28 o 
  -8  -4   2       16.39        8.21     10.46 o 
  -7  -4   2        6.86        7.70      6.43 o 
  -6  -4   2      662.71      610.01     19.10 o 
  -5  -4   2       72.06       78.22      6.97 o 
  -4  -4   2      102.78       91.63      6.32 o 
  -3  -4   2        1.15        1.12      2.97 o 
  -2  -4   2        7.53       13.47      3.91 o 
  -1  -4   2      641.42      660.81     15.38 o 
   0  -4   2     1368.03     1480.66     31.01 o 
   1  -4   2     2805.54     2944.87     59.82 o 
   2  -4   2     6230.42     6313.90    125.78 o 
   3  -4   2        7.29        3.82      2.75 o 
   4  -4   2      232.09      204.45      8.55 o 
   5  -4   2       42.43       37.12      5.22 o 
   6  -4   2      259.95      242.71     18.19 o 
   7  -4   2       78.81       58.28     12.52 o 
   8  -4   2       95.24      105.71     16.13 o 
  -8  -3   2        4.02       -8.80      8.80 o 
  -7  -3   2       18.85       17.56      6.50 o 
  -6  -3   2      130.15      138.10      8.96 o 
  -5  -3   2       87.23       87.32      6.75 o 
  -4  -3   2      176.45      178.69      8.27 o 
  -3  -3   2     1042.43     1142.08     25.33 o 
  -2  -3   2     4312.78     4418.11     86.02 o 
  -1  -3   2      262.95      278.60      7.63 o 
   0  -3   2    10347.61    11093.37    217.33 o 
   1  -3   2     1791.64     1535.31     31.92 o 
   2  -3   2        0.11       11.48      2.20 o 
   3  -3   2     2515.90     2243.71     46.94 o 
   4  -3   2       83.38      102.97      7.48 o 
   5  -3   2      846.01      801.42     20.73 o 
   6  -3   2      340.22      305.78     19.07 o 
   7  -3   2        6.80       -8.51      8.51 o 
   8  -3   2      107.68       90.06     14.67 o 
  -8  -2   2       36.56       41.07     10.85 o 
  -7  -2   2        9.44        4.88      6.45 o 
  -6  -2   2      251.69      248.34     13.30 o 
  -5  -2   2      130.70      132.06      7.69 o 
  -4  -2   2       51.14       89.47      5.75 o 
  -3  -2   2        8.29        4.50      2.56 o 
  -2  -2   2     1124.37     1262.63     26.29 o 
  -1  -2   2    13955.79    15289.63    417.26 o 
   0  -2   2     7384.34     8062.37    220.61 o 
   1  -2   2     6467.57     6391.92    125.89 o 
   2  -2   2      727.94      756.72     16.83 o 
   3  -2   2      417.82      467.72     12.07 o 
   4  -2   2       58.94       64.60      4.68 o 
   5  -2   2      431.10      492.39     14.34 o 
   6  -2   2      147.57      165.26     13.79 o 
   7  -2   2       34.43       44.20     10.66 o 
   8  -2   2      107.57      102.97     14.47 o 
  -7  -1   2       79.67       68.32      7.42 o 
  -6  -1   2        1.12        1.91      4.44 o 
  -5  -1   2      953.54     1132.04     26.79 o 
  -4  -1   2     2712.35     2831.68     57.67 o 
  -3  -1   2     7264.57     7825.59    150.38 o 
  -2  -1   2    91210.30    95771.66   1957.41 o 
  -1  -1   2      725.44      822.00     25.13 o 
   0  -1   2     2495.55     2753.30     76.27 o 
   1  -1   2      106.56      217.44      5.31 o 
   2  -1   2        9.85       15.88      1.73 o 
   3  -1   2     3683.24     3978.78     79.94 o 
   4  -1   2       24.67       29.34      5.77 o 
   5  -1   2      762.71      739.37     28.26 o 
   6  -1   2      367.28      350.67     18.68 o 
   7  -1   2        0.88        5.18      8.12 o 
   8  -1   2       74.04       48.70     13.89 o 
  -7   0   2       70.32       74.04      7.63 o 
  -6   0   2      527.73      559.85     19.70 o 
  -5   0   2        1.02        4.79      3.80 o 
  -4   0   2     1636.94     1661.21     52.32 o 
  -3   0   2      736.09      853.98     28.95 o 
  -2   0   2    14309.03    16226.43    443.66 o 
  -1   0   2     5691.68     6250.26    126.78 o 
   0   0   2     1031.57     1082.51     31.00 o 
   1   0   2     9044.46     9869.57    278.11 o 
   2   0   2     2032.04     2206.90     44.63 o 
   3   0   2     1897.84     1956.59     40.55 o 
   4   0   2      600.43      623.18     30.61 o 
   5   0   2      128.31      122.43     10.56 o 
   6   0   2      463.22      467.36     15.86 o 
   7   0   2        0.38       -6.06      9.19 o 
   8   0   2      149.99      153.92     17.70 o 
  -8   1   2        0.00       14.67      9.97 o 
  -7   1   2       25.66       22.45      6.27 o 
  -6   1   2      180.89      177.39     14.37 o 
  -5   1   2      345.91      364.45     18.48 o 
  -4   1   2      581.28      629.46     24.25 o 
  -3   1   2     2387.07     2467.47     72.66 o 
  -2   1   2     8207.57     8653.20    238.70 o 
  -1   1   2       11.53       13.06      1.87 o 
   0   1   2     2877.29     2748.45    398.04 o 
   1   1   2     2488.09     2708.82     43.76 o 
   2   1   2     1119.42     1036.62     18.07 o 
   3   1   2     1082.49     1015.13     18.50 o 
   4   1   2     1005.40     1029.91     19.51 o 
   5   1   2     1657.54     1497.85     34.29 o 
   6   1   2       76.44       79.79     12.03 o 
   7   1   2      117.94      116.07     14.96 o 
   8   1   2      177.14      166.43     18.09 o 
  -8   2   2        3.31       -7.07      7.07 o 
  -7   2   2      184.50      179.24     17.11 o 
  -6   2   2      892.90      917.16     24.93 o 
  -5   2   2        0.00       -5.38      5.38 o 
  -4   2   2      514.81      446.69     19.26 o 
  -3   2   2      351.67      410.80     16.82 o 
  -2   2   2        0.40        6.65      3.42 o 
  -1   2   2     6868.50     7570.98    208.38 o 
   0   2   2        8.49       11.21      1.48 o 
   1   2   2     4616.58     5073.79    125.17 o 
   2   2   2     1151.76     1323.60     22.74 o 
   3   2   2      746.37      713.47     13.95 o 
   4   2   2       68.64       54.40      3.89 o 
   5   2   2      133.89      153.92     13.30 o 
   6   2   2      212.94      208.38     16.72 o 
   7   2   2        0.51       -0.98      9.58 o 
   8   2   2      310.86      358.29     25.91 o 
  -9   3   2       76.55       66.10     14.47 o 
  -8   3   2        0.36       -0.68     10.85 o 
  -7   3   2       79.88       79.11     12.42 o 
  -6   3   2       96.32       87.72     11.15 o 
  -5   3   2     1389.41     1312.40     44.10 o 
  -4   3   2       85.41       62.39      7.82 o 
  -3   3   2     2296.11     2334.28     69.33 o 
  -2   3   2      992.61      893.09     29.24 o 
  -1   3   2     1707.34     1958.42     40.95 o 
   0   3   2      241.00      293.15      6.75 o 
   1   3   2     2281.64     2398.14    110.15 o 
   2   3   2     1555.94     1521.37     26.23 o 
   3   3   2     1618.44     1589.72     27.89 o 
   4   3   2      903.48      935.73     18.34 o 
   5   3   2     1177.76     1172.96     41.66 o 
   6   3   2       44.48       29.73     10.76 o 
   7   3   2        8.65        1.86     11.15 o 
   8   3   2       82.11       52.32     14.77 o 
  -9   4   2       60.28       54.57     14.57 o 
  -8   4   2       14.61       21.22     10.76 o 
  -7   4   2      255.93      239.29     17.21 o 
  -6   4   2     1141.22     1054.73     38.33 o 
  -5   4   2      313.10      346.17     17.90 o 
  -4   4   2      966.48      772.81     28.36 o 
  -3   4   2     1450.99     1554.52     48.99 o 
  -2   4   2       89.78       88.60      7.33 o 
  -1   4   2     1970.34     2055.10     60.24 o 
   0   4   2        2.63        4.33      1.99 o 
   1   4   2     4146.05     4059.84     65.83 o 
   2   4   2       22.90       19.29      2.58 o 
   3   4   2      551.45      589.15     13.27 o 
   4   4   2      432.83      438.60     14.28 o 
   5   4   2      109.53       96.32     12.61 o 
   6   4   2       94.16      119.30     15.25 o 
   7   4   2       10.43       11.93     12.13 o 
  -8   5   2        5.71       -3.03     10.27 o 
  -7   5   2      114.22      134.75     14.37 o 
  -6   5   2      138.26      148.93     13.69 o 
  -5   5   2      134.42      110.01     11.54 o 
  -4   5   2        0.91        3.52      6.06 o 
  -3   5   2     6235.20     6393.14    180.22 o 
  -2   5   2      708.83      621.34     23.18 o 
  -1   5   2     2939.82     3170.17     91.43 o 
   0   5   2      139.70      147.49      5.47 o 
   1   5   2       82.59       78.00      3.99 o 
   2   5   2      399.32      379.99     11.28 o 
   3   5   2      215.08      216.01      9.66 o 
   4   5   2      242.51      265.53     12.32 o 
   5   5   2      400.01      389.10     23.08 o 
   6   5   2       23.47       25.72     11.93 o 
   7   5   2       18.11        4.01     12.71 o 
  -8   6   2       38.36       20.44     11.54 o 
  -7   6   2      149.83      113.63     13.89 o 
  -6   6   2      503.71      463.22     23.18 o 
  -5   6   2       74.51       79.11     10.56 o 
  -4   6   2      320.16      291.31     16.62 o 
  -3   6   2       44.90       33.64      7.33 o 
  -2   6   2      142.92      134.36     11.05 o 
  -1   6   2     1480.68     1341.25     42.73 o 
   0   6   2      894.59      911.95     21.81 o 
   1   6   2     4748.57     4782.59     78.07 o 
   2   6   2      423.93      423.31     19.17 o 
   3   6   2      745.26      759.02     29.83 o 
   4   6   2      114.98      110.40     12.81 o 
   5   6   2        7.16       -2.84      9.88 o 
   6   6   2       30.91       20.83     12.61 o 
   7   6   2        0.03        4.50     13.49 o 
  -8   7   2        5.30       -0.98     10.07 o 
  -7   7   2       25.17       23.47     10.37 o 
  -6   7   2       52.72       59.75     11.25 o 
  -5   7   2      625.42      577.53     26.11 o 
  -4   7   2        2.00        1.08      7.14 o 
  -3   7   2     1976.19     1972.47     62.39 o 
  -2   7   2      344.70      349.59     17.60 o 
  -1   7   2      986.96      947.75     33.05 o 
   0   7   2      338.63      334.81     12.03 o 
   1   7   2       35.08       30.16      5.19 o 
   2   7   2      838.27      866.45     22.75 o 
   3   7   2      650.05      669.07     19.67 o 
   4   7   2      292.22      334.82     21.61 o 
   5   7   2      156.40      185.50     18.19 o 
   6   7   2        8.14        2.05     13.01 o 
  -8   8   2        1.98       -5.67     11.25 o 
  -7   8   2      190.76      180.61     17.50 o 
  -6   8   2       93.54      108.94     13.89 o 
  -5   8   2       66.59       74.51     11.93 o 
  -4   8   2      203.29      222.76     16.62 o 
  -3   8   2      204.85      233.42     16.13 o 
  -2   8   2      131.98      168.49     13.20 o 
  -1   8   2     2280.47     2346.31     72.17 o 
   0   8   2      327.03      342.27     13.24 o 
   1   8   2     8626.25     8724.00    170.37 o 
   2   8   2      397.23      399.67     15.17 o 
   3   8   2      132.58      136.30     15.25 o 
   4   8   2       15.90       30.51     11.54 o 
   5   8   2       44.91       41.17     13.79 o 
   6   8   2       34.00       27.09     14.86 o 
  -7   9   2       10.07        3.32     11.34 o 
  -6   9   2        5.77        0.29     10.37 o 
  -5   9   2      220.27      209.85     17.90 o 
  -4   9   2       19.26       44.30     10.85 o 
  -3   9   2     1414.11     1317.88     46.45 o 
  -2   9   2       51.97       63.76     10.37 o 
  -1   9   2      991.07      908.54     34.32 o 
   0   9   2       54.03       54.08     10.07 o 
   1   9   2      570.21      579.39     18.53 o 
   2   9   2      625.39      590.47     20.58 o 
   3   9   2      136.19      121.04     10.12 o 
   4   9   2      207.20      200.66     18.78 o 
   5   9   2       57.12       40.48     14.96 o 
  -7  10   2      136.58      164.87     18.78 o 
  -6  10   2      104.28      105.61     16.13 o 
  -5  10   2       38.54       42.83     12.61 o 
  -4  10   2       39.84       30.71     11.25 o 
  -3  10   2       43.42       31.49     10.37 o 
  -2  10   2      216.50      215.52     17.11 o 
  -1  10   2      125.22      146.58     14.57 o 
   0  10   2      238.49      227.75     17.50 o 
   1  10   2      186.52      197.09     13.98 o 
   2  10   2        8.73        6.34      6.91 o 
   3  10   2       63.14       63.50     11.29 o 
   4  10   2        0.21        1.17     12.71 o 
  -6  11   2       95.09       64.83     15.25 o 
  -5  11   2       13.13       20.34     12.42 o 
  -4  11   2      208.71      162.13     17.21 o 
  -3  11   2      969.17      877.35     36.87 o 
  -2  11   2       33.94       32.27     11.44 o 
  -1  11   2      215.85      225.89     18.38 o 
   0  11   2        9.58       19.36     10.76 o 
   1  11   2        0.27       -5.70      6.89 o 
   2  11   2      135.92      135.21     11.68 o 
   3  11   2        3.11       -4.40     12.13 o 
  -5  12   2       24.53       15.06     12.61 o 
  -4  12   2      102.22      123.90     17.41 o 
  -3  12   2        0.64       13.89     12.32 o 
  -2  12   2       94.43      117.74     16.53 o 
  -1  12   2       53.90       62.39     14.37 o 
   0  12   2      204.38      224.72     19.36 o 
   1  12   2      216.16      237.33     20.73 o 
   2  12   2       29.23       17.17     12.76 o 
  -3  13   2      509.72      509.28     30.22 o 
  -2  13   2       43.71       50.56     14.86 o 
  -1  13   2      153.23      168.49     18.68 o 
   0  13   2       85.61       92.02     16.13 o 
  -1 -14   3       82.97      131.33     18.38 o 
   0 -14   3       70.23       52.22     15.25 o 
   1 -14   3        0.59       -9.78     12.52 o 
   2 -14   3        2.32       -5.18     12.81 o 
   3 -14   3       23.70       29.34     13.69 o 
  -3 -13   3       27.39       22.78     13.59 o 
  -2 -13   3        2.46      -11.64     11.64 o 
  -1 -13   3       43.58       25.33     13.01 o 
   0 -13   3      229.63      245.93     20.83 o 
   1 -13   3       97.27      111.18     16.23 o 
   2 -13   3      177.37      182.28     18.09 o 
   3 -13   3      345.18      351.45     23.66 o 
   4 -13   3       81.92       92.81     11.92 o 
   5 -13   3       19.33       23.14     12.13 o 
  -4 -12   3       71.15       60.85     11.44 o 
  -3 -12   3       69.01       69.14     15.16 o 
  -2 -12   3      107.28      110.11     15.65 o 
  -1 -12   3      442.90      378.44     23.76 o 
   0 -12   3       30.80        8.80     10.76 o 
   1 -12   3       95.72       99.06     14.18 o 
   2 -12   3        8.84        0.78      9.88 o 
   3 -12   3       72.38       59.88      9.88 o 
   4 -12   3      303.07      321.11     16.70 o 
   5 -12   3       18.94       27.50     10.27 o 
  -5 -11   3       72.38       75.78     11.86 o 
  -4 -11   3       18.11        7.61      8.59 o 
  -3 -11   3       10.24       19.37      8.43 o 
  -2 -11   3        6.26        7.04      9.68 o 
  -1 -11   3        7.99        0.29      9.19 o 
   0 -11   3      158.53      192.25     16.33 o 
   1 -11   3      187.73      188.24     15.84 o 
   2 -11   3      300.18      289.25     19.36 o 
   3 -11   3      661.78      698.57     24.89 o 
   4 -11   3       19.14       15.61      8.16 o 
   5 -11   3       22.31       34.97     12.76 o 
   6 -11   3       48.84       52.61     16.53 o 
  -5 -10   3       61.87       50.73     10.33 o 
  -4 -10   3       75.88       84.66     10.22 o 
  -3 -10   3      250.22      248.24     15.74 o 
  -2 -10   3      129.96      149.71     14.96 o 
  -1 -10   3      505.32      482.78     24.15 o 
   0 -10   3       20.75       32.86      9.19 o 
   1 -10   3       22.63        9.88      7.82 o 
   2 -10   3       49.40       49.26      8.12 o 
   3 -10   3      242.30      228.82     12.46 o 
   4 -10   3      612.43      615.18     20.53 o 
   5 -10   3        1.89        6.25      7.63 o 
   6 -10   3      233.28      284.66     24.35 o 
   7 -10   3       78.01       98.86     18.78 o 
  -6  -9   3        0.03        8.75      9.05 o 
  -5  -9   3      233.69      234.22     13.83 o 
  -4  -9   3       70.15       73.64      9.11 o 
  -3  -9   3       10.76       -3.03      6.12 o 
  -2  -9   3        1.29       -5.19      5.19 o 
  -1  -9   3      127.63      139.64     12.61 o 
   0  -9   3      594.67      621.24     25.91 o 
   1  -9   3       54.25       43.98      8.51 o 
   2  -9   3      531.86      598.90     17.98 o 
   3  -9   3     1354.93     1479.87     54.47 o 
   4  -9   3       84.35       83.67      8.59 o 
   5  -9   3       96.95       88.18      9.44 o 
   6  -9   3      191.22      194.69     20.34 o 
   7  -9   3      167.70      154.60     20.14 o 
  -7  -8   3        3.22        1.66     12.52 o 
  -6  -8   3        0.89       -4.13      7.57 o 
  -5  -8   3       51.30       63.17      8.85 o 
  -4  -8   3      275.83      297.50     23.18 o 
  -3  -8   3      301.85      313.59     20.19 o 
  -2  -8   3      394.00      418.17     14.48 o 
  -1  -8   3      927.35      867.86     31.98 o 
   0  -8   3      106.61      111.61      6.55 o 
   1  -8   3       36.18       24.45      4.44 o 
   2  -8   3       39.41       32.50     12.91 o 
   3  -8   3     1830.95     1860.07     42.26 o 
   4  -8   3      220.88      233.17     11.50 o 
   5  -8   3        1.68       -5.56      5.56 o 
   6  -8   3       22.04       22.39     12.61 o 
   7  -8   3       63.10       76.08     16.82 o 
   8  -8   3        9.97        3.91     14.37 o 
  -7  -7   3       24.36       37.07     16.67 o 
  -6  -7   3        1.64       -0.34      7.05 o 
  -5  -7   3      137.46      153.02     10.45 o 
  -4  -7   3      129.51      142.78      9.31 o 
  -3  -7   3       64.54       76.23     12.52 o 
  -2  -7   3      205.88      257.77     10.68 o 
  -1  -7   3     2074.87     2391.78     71.97 o 
   0  -7   3     2400.32     2523.06     53.00 o 
   1  -7   3       63.44       66.20      7.43 o 
   2  -7   3     2006.50     2082.84     45.30 o 
   3  -7   3     1703.44     1736.13     39.23 o 
   4  -7   3      181.43      177.55     18.38 o 
   5  -7   3       18.49       19.89     11.20 o 
   6  -7   3      264.85      287.59     22.49 o 
   7  -7   3       35.18       50.16     14.77 o 
   8  -7   3       14.90       18.09     15.06 o 
  -7  -6   3        6.09       -0.26      7.50 o 
  -6  -6   3        0.23       -1.73      6.43 o 
  -5  -6   3        2.63        0.56      9.05 o 
  -4  -6   3      230.63      265.81     15.40 o 
  -3  -6   3      111.20      114.59      7.21 o 
  -2  -6   3     2815.21     2856.14     58.55 o 
  -1  -6   3     7951.51     8322.25    265.49 o 
   0  -6   3       43.62       69.37      7.53 o 
   1  -6   3     1100.06     1245.41     27.99 o 
   2  -6   3      324.62      376.09     11.65 o 
   3  -6   3      238.07      276.55     12.66 o 
   4  -6   3     1735.94     1755.96     39.70 o 
   5  -6   3        3.65        3.01      5.17 o 
   6  -6   3      465.16      475.05     26.30 o 
   7  -6   3      156.45      172.50     18.58 o 
   8  -6   3        1.98        4.79     13.30 o 
  -7  -5   3       84.35       88.88     12.03 o 
  -6  -5   3       46.42       45.36      7.42 o 
  -5  -5   3      195.49      215.94     11.00 o 
  -4  -5   3        0.26        1.32      4.19 o 
  -3  -5   3      430.49      477.69     14.03 o 
  -2  -5   3       24.27       34.59      4.09 o 
  -1  -5   3      181.31      199.03      8.85 o 
   0  -5   3     2981.64     3064.83     62.47 o 
   1  -5   3      838.55      839.67     19.56 o 
   2  -5   3     3525.82     3287.98     67.46 o 
   3  -5   3     1356.32     1261.79     28.72 o 
   4  -5   3      554.06      597.14     16.64 o 
   5  -5   3      141.17      152.61      8.88 o 
   6  -5   3      112.30      126.05     14.77 o 
   7  -5   3      112.26      134.75     16.43 o 
   8  -5   3        2.25       -2.35     12.32 o 
  -7  -4   3       32.72       28.25      7.21 o 
  -6  -4   3       32.90       35.33      9.24 o 
  -5  -4   3      139.06      132.74      8.26 o 
  -4  -4   3      653.81      700.11     18.55 o 
  -3  -4   3      272.21      290.68      9.95 o 
  -2  -4   3     3635.30     3869.25     76.30 o 
  -1  -4   3     3796.58     4018.44     80.55 o 
   0  -4   3       25.16       12.32      2.23 o 
   1  -4   3        2.47        0.63      2.00 o 
   2  -4   3      259.43      211.55      7.28 o 
   3  -4   3     1389.36     1422.86     31.31 o 
   4  -4   3      694.70      753.37     19.07 o 
   5  -4   3      654.30      656.93     28.26 o 
   6  -4   3      780.89      823.76     34.52 o 
   7  -4   3      206.44      193.33     17.99 o 
   8  -4   3        9.96        0.68     11.54 o 
  -7  -3   3       36.31       41.27      7.21 o 
  -6  -3   3       90.20       92.84     16.33 o 
  -5  -3   3      450.49      446.93     14.21 o 
  -4  -3   3       30.74       36.24      5.52 o 
  -3  -3   3      164.01      154.80      7.01 o 
  -2  -3   3     1817.93     2040.27     41.35 o 
  -1  -3   3     3283.92     3302.82     66.55 o 
   0  -3   3     4751.13     4371.58    121.35 o 
   1  -3   3     2037.11     2266.01     46.25 o 
   2  -3   3     8236.64     8685.25    171.35 o 
   3  -3   3      104.21      155.46      6.31 o 
   4  -3   3      423.04      458.69     18.29 o 
   5  -3   3      403.21      388.70     20.05 o 
   6  -3   3      263.08      281.33     18.58 o 
   7  -3   3      202.34      198.70     17.11 o 
   8  -3   3        4.80        2.15     10.95 o 
  -8  -2   3       72.83       70.21     13.79 o 
  -7  -2   3       15.10       19.63      6.16 o 
  -6  -2   3        4.89        4.48      4.53 o 
  -5  -2   3      262.72      235.54      9.86 o 
  -4  -2   3     8108.34     8239.47    159.31 o 
  -3  -2   3      269.26      256.66      8.27 o 
  -2  -2   3     4380.83     4796.35     76.77 o 
  -1  -2   3      353.02      419.07     10.43 o 
   0  -2   3      242.06      200.43      7.97 o 
   1  -2   3      216.97      175.80      5.29 o 
   2  -2   3      122.86      161.38      5.16 o 
   3  -2   3       14.93       39.55      3.07 o 
   4  -2   3      241.73      204.48      8.80 o 
   5  -2   3       39.79       53.69      8.61 o 
   6  -2   3      763.52      757.46     31.00 o 
   7  -2   3       88.89       77.74     12.52 o 
   8  -2   3        1.14        5.18     11.05 o 
  -8  -1   3      130.22      152.06     16.92 o 
  -7  -1   3        2.98       -4.20      8.12 o 
  -6  -1   3      610.95      553.13     16.78 o 
  -5  -1   3      376.30      377.71     12.38 o 
  -4  -1   3       58.35       56.95      4.63 o 
  -3  -1   3     2010.88     2206.73     44.75 o 
  -1  -1   3     2697.31     2853.16     57.72 o 
   0  -1   3     2274.79     2105.53     42.67 o 
   1  -1   3      164.28      186.58      8.51 o 
   2  -1   3     5566.63     5819.61    166.43 o 
   3  -1   3      872.49     1000.65     21.82 o 
   4  -1   3      447.92      375.07     10.60 o 
   5  -1   3       15.48        4.69      5.67 o 
   6  -1   3      307.47      309.79     17.80 o 
   7  -1   3      172.26      200.56     16.82 o 
   8  -1   3        2.50       12.81     12.32 o 
  -8   0   3      125.94      110.21     15.16 o 
  -7   0   3        5.36       11.54      8.51 o 
  -6   0   3       28.74       27.37      5.24 o 
  -5   0   3        1.42        2.17      3.91 o 
  -4   0   3      168.00      197.96      8.01 o 
  -3   0   3      789.87      860.34     19.33 o 
  -2   0   3     4002.57     4187.44     84.62 o 
  -1   0   3      628.89      678.44     16.97 o 
   0   0   3      115.12      140.71      4.74 o 
   1   0   3      505.72      699.96     22.78 o 
   2   0   3      132.83      155.78      8.61 o 
   3   0   3     1037.50      990.32     21.54 o 
   4   0   3       14.37       10.95      5.08 o 
   5   0   3      265.01      332.38     16.53 o 
   6   0   3      670.21      638.26     19.54 o 
   7   0   3       42.69       21.81     11.15 o 
   8   0   3        8.34       24.64     12.81 o 
  -8   1   3      139.26      136.22     15.84 o 
  -7   1   3       41.08       42.24     10.56 o 
  -6   1   3      263.87      255.22     17.21 o 
  -5   1   3     1216.84     1188.21     41.85 o 
  -4   1   3       80.81       75.88      8.80 o 
  -3   1   3      308.88      282.31     13.89 o 
  -2   1   3      390.25      448.63     12.24 o 
  -1   1   3     1605.11     1683.32     35.35 o 
   0   1   3     6407.68     6841.36    108.30 o 
   1   1   3     1141.96     1140.54     19.54 o 
   2   1   3     6783.23     6983.62    111.17 o 
   3   1   3      819.22      897.23     16.74 o 
   4   1   3      445.54      458.92     21.81 o 
   5   1   3      113.28      119.50      7.80 o 
   6   1   3      257.60      265.79     19.36 o 
   7   1   3       75.66       94.46     14.86 o 
   8   1   3        2.22        6.26     12.13 o 
  -8   2   3       15.23       16.23     14.57 o 
  -7   2   3        7.44       -0.68     10.56 o 
  -6   2   3       58.61       84.10     11.54 o 
  -5   2   3      379.49      399.07     20.24 o 
  -4   2   3     1648.30     1548.36     50.16 o 
  -3   2   3       78.37      100.33      8.61 o 
  -2   2   3     2879.33     3015.04     62.38 o 
  -1   2   3       37.15       38.51      3.36 o 
   0   2   3      355.11      374.62     14.57 o 
   1   2   3      343.61      417.74      8.64 o 
   2   2   3     1598.22     2108.27     35.32 o 
   3   2   3     3067.28     3225.15     53.35 o 
   4   2   3      589.47      603.80     16.69 o 
   5   2   3      961.51     1051.51     38.92 o 
   6   2   3      624.91      638.16     30.02 o 
   7   2   3       42.05       38.04     12.91 o 
   8   2   3       20.16        7.92     12.61 o 
  -8   3   3      164.41      206.04     19.85 o 
  -7   3   3       13.78       13.01     10.37 o 
  -6   3   3      704.83      671.31     29.14 o 
  -5   3   3     2006.32     2009.14     63.86 o 
  -4   3   3        4.83        6.36      5.87 o 
  -3   3   3        3.85        8.41      4.99 o 
  -2   3   3      867.13      894.66     29.73 o 
  -1   3   3      444.30      455.40     12.77 o 
   0   3   3     2694.47     2661.47     43.72 o 
   1   3   3     3914.55     4049.94     65.55 o 
   2   3   3    16356.82    18567.51    292.31 o 
   3   3   3       53.25       54.61      3.86 o 
   4   3   3      698.76      764.08     19.90 o 
   5   3   3      202.61      226.96     17.41 o 
   6   3   3      103.97      129.67     15.35 o 
   7   3   3      150.44      173.28     18.58 o 
   8   3   3        5.71       -6.85     13.30 o 
  -8   4   3       26.83       29.24     12.22 o 
  -7   4   3       35.26       22.59     10.56 o 
  -6   4   3      148.89      148.93     13.98 o 
  -5   4   3     1516.57     1546.21     51.34 o 
  -4   4   3     1309.88     1210.80     40.88 o 
  -3   4   3      288.30      303.14     15.25 o 
  -2   4   3     2522.96     2423.27     71.87 o 
  -1   4   3       79.84       96.69      5.64 o 
   0   4   3     2683.16     2979.10     49.23 o 
   1   4   3       42.86       39.95      4.67 o 
   2   4   3       30.18       25.78      3.00 o 
   3   4   3      557.28      593.34     13.11 o 
   4   4   3        4.45        8.80      8.12 o 
   5   4   3      227.58      255.42     19.56 o 
   6   4   3      204.75      188.73     18.38 o 
   7   4   3        2.89      -11.25     11.25 o 
  -8   5   3       40.62       41.46     13.30 o 
  -7   5   3       17.98       -1.66      9.39 o 
  -6   5   3      307.07      298.94     18.87 o 
  -5   5   3      330.06      386.26     20.44 o 
  -4   5   3        7.07        1.08      6.94 o 
  -3   5   3        7.15       18.38      6.16 o 
  -2   5   3        4.46       -0.98      4.79 o 
  -1   5   3     1182.51     1223.58     27.05 o 
   0   5   3      880.41      906.71     17.49 o 
   1   5   3      652.91      644.93     13.49 o 
   2   5   3     1621.87     1663.50     29.64 o 
   3   5   3       64.55       73.55     11.34 o 
   4   5   3       70.98       56.03     10.66 o 
   5   5   3        2.35       -2.54      9.78 o 
   6   5   3       44.21       45.08     13.49 o 
   7   5   3       11.91        4.69     13.69 o 
  -8   6   3       19.66        9.97     11.54 o 
  -7   6   3        1.08       -1.66      9.78 o 
  -6   6   3       27.58       19.17      9.78 o 
  -5   6   3      345.56      324.46     19.17 o 
  -4   6   3      808.51      893.87     33.64 o 
  -3   6   3      289.28      311.45     16.72 o 
  -2   6   3     2873.20     2812.07     83.71 o 
  -1   6   3      613.21      625.84     23.86 o 
   0   6   3     1324.33     1302.66     24.19 o 
   1   6   3       48.82       50.58      4.24 o 
   2   6   3       25.96       11.82      9.29 o 
   3   6   3      531.82      528.40     32.47 o 
   4   6   3        0.98       -8.31      8.31 o 
   5   6   3      469.80      530.10     27.77 o 
   6   6   3       49.74       56.91     14.28 o 
  -8   7   3       15.15       11.05     11.83 o 
  -7   7   3       28.86       28.06     11.15 o 
  -6   7   3      252.00      230.58     17.60 o 
  -5   7   3      159.48      162.23     14.67 o 
  -4   7   3       86.75       70.02     11.05 o 
  -3   7   3       97.99       77.55     10.46 o 
  -2   7   3       14.39        7.92      6.55 o 
  -1   7   3     2575.03     2625.20     78.91 o 
   0   7   3      300.08      335.94     12.22 o 
   1   7   3     2628.72     2649.44     55.75 o 
   2   7   3     1059.70     1107.50     27.48 o 
   3   7   3       42.32       46.96      6.62 o 
   4   7   3      121.25       93.78     14.08 o 
   5   7   3       58.83       90.36     15.35 o 
   6   7   3       11.46       34.13     15.35 o 
  -7   8   3       35.41       13.10     11.25 o 
  -6   8   3        1.90       -0.78      9.58 o 
  -5   8   3       49.21       60.82     12.03 o 
  -4   8   3      271.71      258.35     17.99 o 
  -3   8   3      409.74      434.76     22.49 o 
  -2   8   3     1983.86     1897.46     60.92 o 
  -1   8   3       13.32       16.33      7.73 o 
   0   8   3     1409.80     1400.03     33.04 o 
   1   8   3     1595.43     1546.82     35.98 o 
   2   8   3        7.26        7.18     13.35 o 
   3   8   3       13.45       17.21     10.07 o 
   4   8   3        0.27       -4.11     10.37 o 
   5   8   3      166.32      185.99     19.07 o 
  -7   9   3        0.18        4.69     11.73 o 
  -6   9   3       39.43       31.00     12.32 o 
  -5   9   3       78.77       45.76     12.22 o 
  -4   9   3      109.79      123.31     14.57 o 
  -3   9   3       15.03        2.35      8.70 o 
  -2   9   3       56.00       52.51     10.37 o 
  -1   9   3       38.13       33.44      9.39 o 
   0   9   3       45.80       39.00      7.15 o 
   1   9   3      677.05      672.34     20.40 o 
   2   9   3      138.68      125.51      9.95 o 
   3   9   3      114.74      116.86     15.16 o 
   4   9   3       42.37       35.59     13.79 o 
   5   9   3       28.19       11.44     14.47 o 
  -6  10   3        8.20        6.26     12.22 o 
  -5  10   3      160.98      155.58     17.60 o 
  -4  10   3      169.61      151.47     16.43 o 
  -3  10   3      158.95      153.53     15.65 o 
  -2  10   3      762.02      731.94     31.78 o 
  -1  10   3        1.26        5.18      9.00 o 
   0  10   3      116.92       97.40     13.01 o 
   1  10   3       76.00       80.28      9.08 o 
   2  10   3       15.44        5.05     11.78 o 
   3  10   3      222.52      228.63     20.14 o 
   4  10   3        0.74      -11.93     11.93 o 
  -6  11   3      140.58      168.68     19.95 o 
  -5  11   3        4.63        8.31     12.61 o 
  -4  11   3      133.85      145.90     17.11 o 
  -3  11   3       74.81       80.97     13.79 o 
  -2  11   3       21.19       12.52     10.95 o 
  -1  11   3      494.86      527.95     27.97 o 
   0  11   3       13.45       28.55     11.15 o 
   1  11   3      493.23      475.14     18.70 o 
   2  11   3      105.22      107.79     14.96 o 
   3  11   3       24.92       39.80     14.86 o 
  -4  12   3       30.05       43.03     14.28 o 
  -3  12   3      286.99      266.57     22.49 o 
  -2  12   3      482.08      523.94     28.95 o 
  -1  12   3       21.67       31.00     12.91 o 
   0  12   3       58.87       40.58     12.91 o 
   1  12   3       19.52       25.23     12.71 o 
   2  12   3        0.39       -0.49     12.91 o 
  -2  13   3       74.85       72.66     16.62 o 
  -1  13   3      141.54      125.07     17.41 o 
  -1 -14   4        1.97       -6.85     11.93 o 
   0 -14   4       55.05       51.04     15.45 o 
   1 -14   4      207.25      195.97     20.54 o 
   2 -14   4       55.92       53.29     15.45 o 
   3 -14   4      218.18      207.41     20.73 o 
  -3 -13   4      132.31      111.38     18.38 o 
  -2 -13   4       18.79       16.43     13.01 o 
  -1 -13   4       27.31       18.19     12.52 o 
   0 -13   4      205.94      218.16     19.75 o 
   1 -13   4       13.36       16.53     12.03 o 
   2 -13   4       14.53       13.30     11.73 o 
   3 -13   4       15.24        1.47     11.64 o 
   4 -13   4      283.45      300.76     17.27 o 
  -4 -12   4       35.89       52.61     15.45 o 
  -3 -12   4       44.05       41.46     14.47 o 
  -2 -12   4        0.54      -10.27     10.27 o 
  -1 -12   4       42.48       31.00     11.93 o 
   0 -12   4       17.55       -4.60      9.68 o 
   1 -12   4      509.41      520.33     26.89 o 
   2 -12   4       13.30        4.30     10.46 o 
   3 -12   4      434.81      462.98     20.29 o 
   4 -12   4      326.05      365.65     17.56 o 
   5 -12   4       80.19       85.38     11.73 o 
  -5 -11   4        0.55       13.72      9.52 o 
  -4 -11   4        7.03       -4.56     28.70 o 
  -3 -11   4      194.26      201.44     19.07 o 
  -2 -11   4      235.37      209.17     18.09 o 
  -1 -11   4      119.01      142.08     15.25 o 
   0 -11   4      184.67      183.74     16.04 o 
   1 -11   4       20.45       14.77      9.68 o 
   2 -11   4        2.91        2.05      6.55 o 
   3 -11   4       17.66       17.24      8.70 o 
   4 -11   4      192.80      202.35     12.93 o 
   5 -11   4      196.96      244.98     25.08 o 
   6 -11   4        2.06      -11.83     13.79 o 
  -6 -10   4       40.66       44.44     10.65 o 
  -5 -10   4       42.48       39.92      9.55 o 
  -4 -10   4      235.31      221.08     13.53 o 
  -3 -10   4       63.97       51.21      9.34 o 
  -2 -10   4       13.62       11.83      9.19 o 
  -1 -10   4        9.68       11.25      9.00 o 
   0 -10   4       57.57       60.14     10.76 o 
   1 -10   4     1033.19     1038.70     38.04 o 
   2 -10   4       25.80       34.30      6.55 o 
   3 -10   4      483.18      528.78     17.94 o 
   4 -10   4      283.54      307.13     14.74 o 
   5 -10   4        5.26       -1.42      8.70 o 
   6 -10   4        1.83       -6.06     12.22 o 
   7 -10   4       58.92       88.69     18.87 o 
  -6  -9   4        8.92       -8.16      8.40 o 
  -5  -9   4       16.57       19.31      8.01 o 
  -4  -9   4       39.41       43.30     14.81 o 
  -3  -9   4      214.43      214.16     11.87 o 
  -2  -9   4      125.81      118.81     12.71 o 
  -1  -9   4      834.04      834.61     32.56 o 
   0  -9   4     1518.73     1369.32     46.25 o 
   1  -9   4       21.35       46.38      5.94 o 
   2  -9   4      706.59      736.10     25.47 o 
   3  -9   4       38.33       48.87      7.07 o 
   4  -9   4        7.27        5.39      6.27 o 
   5  -9   4       74.93       81.72      9.16 o 
   6  -9   4      242.26      239.77     21.90 o 
   7  -9   4      240.52      265.49     24.54 o 
  -7  -8   4       43.53       52.99     17.94 o 
  -6  -8   4       28.02       25.86      8.65 o 
  -5  -8   4        0.74       -0.19      6.63 o 
  -4  -8   4      282.42      319.54     17.36 o 
  -3  -8   4      186.38      220.86     11.54 o 
  -2  -8   4       35.65       31.88      8.21 o 
  -1  -8   4      147.46      168.59     13.20 o 
   0  -8   4      588.38      600.59     25.28 o 
   1  -8   4     1234.04     1217.55     40.39 o 
   2  -8   4      388.97      390.55     13.23 o 
   3  -8   4     1878.45     1999.85     65.96 o 
   4  -8   4     1144.38     1076.87     52.32 o 
   5  -8   4      266.39      304.80     21.61 o 
   6  -8   4        9.92       11.73     11.93 o 
   7  -8   4        7.94       -5.38     13.01 o 
  -7  -7   4       34.04       47.72     14.28 o 
  -6  -7   4        0.02        3.10      7.18 o 
  -5  -7   4        6.81        5.70      6.05 o 
  -4  -7   4       44.94       45.30      6.82 o 
  -3  -7   4     2562.94     2593.17     55.07 o 
  -2  -7   4       35.73       27.96      5.15 o 
  -1  -7   4     2589.22     2796.40    130.30 o 
   0  -7   4     1345.53     1442.27     32.18 o 
   1  -7   4       89.98       62.53      5.62 o 
   2  -7   4       49.65       50.42      5.26 o 
   3  -7   4       11.50       10.17      4.63 o 
   4  -7   4      296.37      297.27     12.19 o 
   5  -7   4      328.03      393.30     23.66 o 
   6  -7   4        1.32       -0.68     10.66 o 
   7  -7   4      228.97      248.97     22.39 o 
   8  -7   4       39.91       48.11     16.82 o 
  -7  -6   4       24.12       12.22     11.93 o 
  -6  -6   4       17.36       27.31     15.50 o 
  -5  -6   4      132.50      128.07      9.19 o 
  -4  -6   4       88.98       91.06      7.48 o 
  -3  -6   4        0.31       -4.30      4.30 o 
  -2  -6   4        7.59       12.54      4.04 o 
  -1  -6   4        2.45        8.12      2.93 o 
   0  -6   4     1866.32     1939.84     41.35 o 
   1  -6   4     5583.72     5073.93    102.43 o 
   2  -6   4      777.86      885.87     21.48 o 
   3  -6   4     3784.10     3926.12     81.04 o 
   4  -6   4      270.61      307.61     12.08 o 
   5  -6   4       80.70      107.96     13.30 o 
   6  -6   4       10.36       26.01     11.54 o 
   7  -6   4      233.43      264.22     21.90 o 
   8  -6   4       86.43      104.05     17.99 o 
  -8  -5   4      139.95      132.40     18.58 o 
  -7  -5   4       19.23       30.02     12.03 o 
  -6  -5   4        1.08       -3.56      5.54 o 
  -5  -5   4        1.54        4.52      4.86 o 
  -4  -5   4      103.83      120.75     14.81 o 
  -3  -5   4      657.84      696.87     22.30 o 
  -2  -5   4      124.07      134.49      7.06 o 
  -1  -5   4     4200.42     4182.56     84.46 o 
   0  -5   4     1523.59     1546.03    150.84 o 
   1  -5   4       60.07       38.72      3.72 o 
   2  -5   4       99.21      118.15      6.23 o 
   3  -5   4      274.40      245.59      9.39 o 
   4  -5   4     1139.81     1086.91     33.59 o 
   5  -5   4       80.28      110.99     12.71 o 
   6  -5   4      329.99      364.65     22.69 o 
   7  -5   4      427.23      454.32     26.89 o 
   8  -5   4       19.31       23.76     13.69 o 
  -8  -4   4       68.68       89.38     16.33 o 
  -7  -4   4       18.43       27.38     11.34 o 
  -6  -4   4        9.49       10.43      9.97 o 
  -5  -4   4      412.32      439.21     14.46 o 
  -4  -4   4      542.54      486.12     14.34 o 
  -3  -4   4      128.38      140.11      5.14 o 
  -2  -4   4      622.96      664.89     13.00 o 
  -1  -4   4       21.83        6.42      4.11 o 
   0  -4   4     2138.33     2311.98     66.69 o 
   1  -4   4      749.01      682.09     16.15 o 
   2  -4   4       38.69       34.93      4.74 o 
   3  -4   4     1378.27     1295.61     28.76 o 
   4  -4   4      407.15      383.26     11.67 o 
   5  -4   4       79.79       91.43     11.34 o 
   6  -4   4      200.13      148.64     15.25 o 
   7  -4   4      497.05      529.03     28.06 o 
   8  -4   4       81.50       76.47     15.25 o 
  -8  -3   4       36.37       70.60     14.86 o 
  -7  -3   4       10.29       30.31     11.25 o 
  -6  -3   4      172.41      136.89      8.67 o 
  -5  -3   4        9.06       10.75      4.37 o 
  -4  -3   4     1569.45     1550.98     33.98 o 
  -3  -3   4     2159.66     2174.28     36.70 o 
  -2  -3   4       66.16       91.47      3.95 o 
  -1  -3   4     1935.10     1707.63     36.13 o 
   0  -3   4      115.79       86.42      4.42 o 
   1  -3   4     1662.22     1766.26     36.73 o 
   2  -3   4       83.86       65.09      3.94 o 
   3  -3   4     2651.38     2959.36     60.54 o 
   4  -3   4      993.09      973.28     35.11 o 
   5  -3   4      151.91      166.73     13.89 o 
   6  -3   4      599.44      563.45     26.60 o 
   7  -3   4      443.99      417.06     24.35 o 
   8  -3   4       62.43       72.75     15.35 o 
  -8  -2   4       50.11       56.13     13.89 o 
  -7  -2   4      198.40      275.86     20.93 o 
  -6  -2   4      170.37      203.79     16.62 o 
  -5  -2   4     1641.90     1577.87     35.13 o 
  -4  -2   4    14922.96    14944.62    285.40 o 
  -3  -2   4       42.61       49.44      3.10 o 
  -2  -2   4      312.17      304.96      6.84 o 
  -1  -2   4     1167.17     1111.16     24.44 o 
   0  -2   4      427.74      392.04      9.98 o 
   1  -2   4    11461.11    12459.04    244.36 o 
   2  -2   4      672.43      543.54     12.59 o 
   3  -2   4     1207.80     1009.24     22.08 o 
   4  -2   4       78.32       75.30      8.51 o 
   5  -2   4        4.87        4.79      6.55 o 
   6  -2   4      103.02       97.98     12.03 o 
   7  -2   4      176.20      199.97     16.92 o 
   8  -2   4       40.37       65.71     14.08 o 
  -8  -1   4       77.27      108.45     15.74 o 
  -7  -1   4        2.57        7.53      9.68 o 
  -6  -1   4      304.38      274.29     18.78 o 
  -5  -1   4       86.79      100.34      6.31 o 
  -4  -1   4     5368.89     5517.81    107.90 o 
  -3  -1   4     6402.60     6336.94    101.33 o 
  -2  -1   4     1485.50     1610.65     34.85 o 
  -1  -1   4    14770.82    15382.44    301.82 o 
   0  -1   4       48.45       35.95      2.86 o 
   1  -1   4     2544.73     2850.97     57.36 o 
   2  -1   4       17.97        5.18      3.72 o 
   3  -1   4      272.64      316.93     14.57 o 
   4  -1   4     1892.73     1895.31     59.65 o 
   5  -1   4       20.08       22.39      7.33 o 
   6  -1   4      642.66      604.91     26.50 o 
   7  -1   4      145.53      165.06     15.55 o 
   8  -1   4       13.52      -10.56     11.93 o 
  -9   0   4       10.33        2.35     11.64 o 
  -8   0   4       71.64       70.99     13.89 o 
  -7   0   4      154.96      184.43     16.92 o 
  -6   0   4       13.40        6.85      8.12 o 
  -5   0   4     1424.81     1398.47     31.44 o 
  -4   0   4     1218.31     1136.95     25.37 o 
  -3   0   4       21.19       29.93      4.60 o 
  -2   0   4       28.66       31.89      3.59 o 
  -1   0   4      130.22      178.72      6.76 o 
   0   0   4     5609.23     5372.34    106.87 o 
   1   0   4      640.52      632.69     14.10 o 
   2   0   4     4717.29     5149.09    148.25 o 
   3   0   4     4245.50     3999.30    116.95 o 
   4   0   4        0.73       -1.56      4.79 o 
   5   0   4      337.70      315.46     16.62 o 
   6   0   4      206.16      210.43     14.72 o 
   7   0   4        2.08       18.19     11.64 o 
   8   0   4        2.59       -0.59     12.71 o 
  -9   1   4       59.61      105.51     32.17 o 
  -8   1   4      172.75      192.45     18.68 o 
  -7   1   4        0.05        8.02      9.29 o 
  -6   1   4        2.78        2.74      7.63 o 
  -5   1   4       13.34       11.44      7.43 o 
  -4   1   4     1191.50     1254.71     42.73 o 
  -3   1   4     1145.24     1123.18     37.65 o 
  -2   1   4      893.27      985.52     23.12 o 
  -1   1   4     2600.59     2609.90     53.91 o 
   0   1   4       34.58       52.42      3.04 o 
   1   1   4     1439.76     1514.14     25.68 o 
   2   1   4      242.58      242.43      5.95 o 
   3   1   4      907.83      825.49     20.43 o 
   4   1   4     1420.53     1406.50     32.42 o 
   5   1   4      195.79      199.96     12.71 o 
   6   1   4     1274.88     1418.40     50.85 o 
   7   1   4       82.89       66.59     14.57 o 
   8   1   4       39.73       32.27     14.67 o 
  -9   2   4       17.44       12.81     20.83 o 
  -8   2   4      120.93      109.52     20.44 o 
  -7   2   4      242.29      285.34     23.66 o 
  -6   2   4       30.89       34.71      9.78 o 
  -5   2   4      491.99      446.59     22.00 o 
  -4   2   4      112.05      110.60     10.66 o 
  -3   2   4      430.60      416.89     12.96 o 
  -2   2   4      175.79      177.86      7.67 o 
  -1   2   4     1032.08     1173.31     20.67 o 
   0   2   4     7807.54     7758.18    123.15 o 
   1   2   4      347.99      290.60      8.67 o 
   2   2   4     4687.57     5100.75     82.27 o 
   3   2   4     1100.62     1085.04     25.61 o 
   4   2   4        1.25        5.39      4.34 o 
   5   2   4       11.20       22.00      9.49 o 
   6   2   4      181.14      167.12     16.92 o 
   7   2   4       49.79       49.28     13.79 o 
   8   2   4        0.61      -12.81     12.81 o 
  -9   3   4       57.01       74.61     19.85 o 
  -8   3   4      225.26      271.16     23.76 o 
  -7   3   4      150.09      167.31     17.60 o 
  -6   3   4      197.98      197.82     16.72 o 
  -5   3   4      412.22      427.33     21.71 o 
  -4   3   4      214.14      198.31     13.59 o 
  -3   3   4      972.96      963.69     33.54 o 
  -2   3   4     1209.65     1235.32     28.61 o 
  -1   3   4     1667.63     1552.96     26.98 o 
   0   3   4      872.82     1021.49     34.03 o 
   1   3   4      430.88      451.92      9.95 o 
   2   3   4      216.69      263.59      7.46 o 
   3   3   4       84.26       68.09      5.97 o 
   4   3   4      665.41      619.05     17.92 o 
   5   3   4        0.10       -0.10      8.90 o 
   6   3   4      455.45      452.07     25.91 o 
   7   3   4      316.48      359.07     26.21 o 
  -8   4   4       51.84       68.26     15.55 o 
  -7   4   4       51.23       57.99     12.81 o 
  -6   4   4      115.50      129.57     14.08 o 
  -5   4   4     2510.88     2537.58     79.01 o 
  -4   4   4        7.93        0.00      6.16 o 
  -3   4   4      757.04      801.56     29.63 o 
  -2   4   4       58.65       80.13      5.94 o 
  -1   4   4       97.84      106.00      4.98 o 
   0   4   4      954.39      855.88     16.48 o 
   1   4   4      990.75     1184.63     21.72 o 
   2   4   4     1621.14     1424.94     25.79 o 
   3   4   4     1408.80     1298.15     31.15 o 
   4   4   4       20.49       13.10      9.00 o 
   5   4   4       61.52       45.57     11.93 o 
   6   4   4       36.25       33.64     13.59 o 
   7   4   4       46.40       44.69     15.84 o 
  -8   5   4       56.83       39.51     14.08 o 
  -7   5   4       16.03       -0.59     10.37 o 
  -6   5   4       12.89       11.34      9.39 o 
  -5   5   4       78.58       85.07     11.64 o 
  -4   5   4      556.77      625.55     26.79 o 
  -3   5   4      627.32      584.57     24.25 o 
  -2   5   4     2169.25     2189.46     66.59 o 
  -1   5   4     6146.13     6569.58    132.56 o 
   0   5   4       86.68      102.04      5.01 o 
   1   5   4     1636.85     1701.55     78.40 o 
   2   5   4       61.26       55.57      4.45 o 
   3   5   4      151.82      153.33     13.20 o 
   4   5   4      300.02      302.26     20.14 o 
   5   5   4       23.91       25.52     11.44 o 
   6   5   4       79.94       61.90     15.06 o 
   7   5   4       15.34        4.11     14.18 o 
  -8   6   4       60.68       65.81     15.16 o 
  -7   6   4       94.25       83.51     14.77 o 
  -6   6   4       90.19       97.69     13.79 o 
  -5   6   4      832.88      826.89     33.54 o 
  -4   6   4        4.24       11.34      7.92 o 
  -3   6   4      612.09      605.40     25.23 o 
  -2   6   4       81.15       87.72      9.58 o 
  -1   6   4      262.85      248.18     10.16 o 
   0   6   4     3576.06     3575.46     59.91 o 
   1   6   4       52.57       82.14      5.16 o 
   2   6   4     1665.97     1610.11     36.37 o 
   3   6   4       46.03       39.99     10.37 o 
   4   6   4      164.32      164.97     16.04 o 
   5   6   4       33.40       40.48     12.91 o 
   6   6   4       14.47        7.24     13.10 o 
  -8   7   4        7.84        6.55     11.73 o 
  -7   7   4       12.26        1.96     10.56 o 
  -6   7   4        6.02        0.88      9.58 o 
  -5   7   4       12.10       14.57      9.09 o 
  -4   7   4      718.49      701.92     29.73 o 
  -3   7   4      604.52      596.80     26.21 o 
  -2   7   4     1811.88     1841.04     59.16 o 
  -1   7   4     5889.59     5974.80    169.95 o 
   0   7   4       12.99       23.97      6.69 o 
   1   7   4        9.54       11.56      5.15 o 
   2   7   4       41.49       40.98      6.20 o 
   3   7   4       93.14       92.70     12.91 o 
   4   7   4      218.43      245.35     19.75 o 
   5   7   4       35.14       48.21     14.37 o 
   6   7   4       33.37       39.60     15.84 o 
  -7   8   4       48.17       51.44     13.49 o 
  -6   8   4      108.98      114.90     15.35 o 
  -5   8   4      371.95      402.98     23.66 o 
  -4   8   4       25.74       10.76      9.49 o 
  -3   8   4      363.57      305.68     19.46 o 
  -2   8   4        5.93       10.66      8.21 o 
  -1   8   4     1027.66     1090.82     38.92 o 
   0   8   4     1674.07     1663.88     38.13 o 
   1   8   4      119.82      149.86      9.42 o 
   2   8   4      892.89      767.20     69.18 o 
   3   8   4      106.13      104.34     14.37 o 
   4   8   4       24.27       28.85     13.01 o 
   5   8   4       32.22       32.47     14.47 o 
  -7   9   4        0.59       -1.17     11.54 o 
  -6   9   4        2.21        6.75     11.44 o 
  -5   9   4       96.54       79.89     14.37 o 
  -4   9   4      247.98      246.91     19.17 o 
  -3   9   4       47.65       39.90     11.05 o 
  -2   9   4      494.55      507.22     24.64 o 
  -1   9   4      200.01      197.04     16.43 o 
   0   9   4       17.03       13.00      6.46 o 
   1   9   4       20.03        9.37      6.34 o 
   2   9   4       20.61        4.89     10.27 o 
   3   9   4      160.80      156.26     17.01 o 
   4   9   4       12.58       16.92     13.69 o 
  -6  10   4      173.68      189.71     20.05 o 
  -5  10   4      568.92      589.07     31.19 o 
  -4  10   4        0.60        6.45     11.34 o 
  -3  10   4       78.79      100.62     14.28 o 
  -2  10   4       25.52       24.45     10.76 o 
  -1  10   4       57.47       68.16     12.13 o 
   0  10   4      538.20      525.12     26.89 o 
   1  10   4       20.34       32.69      7.98 o 
   2  10   4      373.41      364.45     23.76 o 
   3  10   4       70.49       40.39     14.28 o 
  -5  11   4       28.06       31.00     14.28 o 
  -4  11   4      209.16      240.95     21.12 o 
  -3  11   4        2.91       -8.31     10.76 o 
  -2  11   4      511.70      485.42     27.38 o 
  -1  11   4       80.35       82.83     14.77 o 
   0  11   4      220.41      201.83     17.99 o 
   1  11   4       40.64       23.93      8.60 o 
   2  11   4       12.54       28.06     13.69 o 
  -4  12   4        2.23        5.67     12.81 o 
  -3  12   4       57.69       55.54     15.25 o 
  -2  12   4        7.90       12.03     12.61 o 
  -1  12   4       34.86       32.47     13.30 o 
   0  12   4      159.34      138.76     17.11 o 
   1  12   4       28.07       32.37     13.10 o 
  -1 -14   5       21.48       10.27     13.20 o 
   0 -14   5      138.69      162.42     19.56 o 
   1 -14   5      153.53      131.23     18.48 o 
   2 -14   5       27.75       13.98     13.59 o 
   3 -14   5        9.74        8.90     13.59 o 
  -3 -13   5      108.46       88.60     17.60 o 
  -2 -13   5       20.03       10.46     12.91 o 
  -1 -13   5        0.12      -11.34     11.34 o 
   0 -13   5        2.62        7.92     11.73 o 
   1 -13   5      208.08      194.50     19.07 o 
   2 -13   5      285.52      253.66     20.73 o 
   3 -13   5        0.07        9.29     11.83 o 
   4 -13   5      140.81      151.19     16.87 o 
  -4 -12   5        3.38       -3.32     12.91 o 
  -3 -12   5       49.54       47.62     14.96 o 
  -2 -12   5       73.73       80.28     14.86 o 
  -1 -12   5        0.11       -9.78      9.78 o 
   0 -12   5      194.50      197.04     17.99 o 
   1 -12   5      275.89      297.08     20.93 o 
   2 -12   5       17.12        3.42     10.56 o 
   3 -12   5        1.33        5.17      7.70 o 
   4 -12   5       63.92       33.12      9.48 o 
   5 -12   5      216.21      237.13     22.88 o 
  -5 -11   5       11.59       13.39      9.71 o 
  -4 -11   5       43.21       49.19     14.77 o 
  -3 -11   5       74.24       63.66     14.18 o 
  -2 -11   5        0.20        1.86      9.49 o 
  -1 -11   5        3.69        4.60      9.88 o 
   0 -11   5        4.20       -1.17      8.70 o 
   1 -11   5      395.12      411.59     22.88 o 
   2 -11   5      525.70      532.33     18.08 o 
   3 -11   5       58.51       67.43     21.27 o 
   4 -11   5      325.39      395.28     16.87 o 
   5 -11   5       49.14       42.83     14.96 o 
   6 -11   5        0.01        0.78     13.79 o 
  -6 -10   5       14.88        3.49      9.09 o 
  -5 -10   5       11.09       21.48      8.82 o 
  -4 -10   5       10.65       18.38      8.13 o 
  -3 -10   5      119.39      110.01     14.96 o 
  -2 -10   5      259.97      277.81     19.66 o 
  -1 -10   5        5.46       10.46      8.80 o 
   0 -10   5      558.97      594.84     26.70 o 
   1 -10   5      438.53      469.94     15.75 o 
   2 -10   5       43.06       35.83      6.84 o 
   3 -10   5      238.06      225.95     13.79 o 
   4 -10   5      261.32      227.07     12.94 o 
   5 -10   5      284.89      259.63     22.00 o 
   6 -10   5       42.16       39.70     15.25 o 
  -6  -9   5       48.73       55.34      9.93 o 
  -5  -9   5       61.27       62.41      9.34 o 
  -4  -9   5      131.71      157.66     11.10 o 
  -3  -9   5      144.53      140.91     14.86 o 
  -2  -9   5       14.07        6.94      8.41 o 
  -1  -9   5       23.17       23.37      8.61 o 
   0  -9   5       60.06       59.55      9.49 o 
   1  -9   5     2007.02     2056.17     64.54 o 
   2  -9   5      100.24      109.89      8.01 o 
   3  -9   5        2.18        5.96      5.52 o 
   4  -9   5       69.24       72.50      8.20 o 
   5  -9   5       62.13       73.93     14.37 o 
   6  -9   5       18.84       17.50     13.20 o 
   7  -9   5       57.29       70.11     17.60 o 
  -7  -8   5       22.40       26.89     14.28 o 
  -6  -8   5       28.79       25.65      8.56 o 
  -5  -8   5      145.23      128.78     10.41 o 
  -4  -8   5       70.03       77.08      8.41 o 
  -3  -8   5     1355.28     1432.16     34.09 o 
  -2  -8   5      809.49      846.45     33.05 o 
  -1  -8   5       19.36       28.26      7.92 o 
   0  -8   5     1033.16      990.51     24.15 o 
   1  -8   5     1073.11     1011.88     56.47 o 
   2  -8   5      145.64      132.33      8.03 o 
   3  -8   5      110.76      114.86      7.94 o 
   4  -8   5      485.69      553.09     17.79 o 
   5  -8   5      363.11      354.67     23.66 o 
   6  -8   5       14.19       30.90     13.01 o 
   7  -8   5       80.91       78.62     16.82 o 
  -7  -7   5       28.75       45.28     14.77 o 
  -6  -7   5       59.98       86.84     14.47 o 
  -5  -7   5        1.98        2.01      5.99 o 
  -4  -7   5      690.16      692.59     20.05 o 
  -3  -7   5     2036.26     1980.68     43.58 o 
  -2  -7   5        2.28        6.55      6.75 o 
  -1  -7   5       90.92      100.78      6.39 o 
   0  -7   5      257.53      304.76     22.20 o 
   1  -7   5     1987.14     2033.18     44.14 o 
   2  -7   5     2549.43     2628.47     55.95 o 
   3  -7   5      522.25      474.08     14.83 o 
   4  -7   5      567.36      609.39     18.10 o 
   5  -7   5       95.86       91.43     13.49 o 
   6  -7   5       13.03        5.77     11.54 o 
   7  -7   5       54.71       42.83     14.96 o 
  -7  -6   5       13.23        6.36     12.22 o 
  -6  -6   5       17.25       12.61     10.46 o 
  -5  -6   5       40.57       44.30      6.81 o 
  -4  -6   5       50.14       45.61      6.20 o 
  -3  -6   5      828.11      876.32     22.09 o 
  -2  -6   5     1378.59     1377.14     45.57 o 
  -1  -6   5      370.60      416.94     26.01 o 
   0  -6   5     2626.46     2225.25    267.59 o 
   1  -6   5       33.77       27.31      4.07 o 
   2  -6   5      212.25      243.44     10.85 o 
   3  -6   5       14.18       19.66      4.45 o 
   4  -6   5      257.44      244.17     17.21 o 
   5  -6   5      231.64      245.15     18.48 o 
   6  -6   5        6.31       -2.25     10.56 o 
   7  -6   5      121.82      122.23     17.41 o 
   8  -6   5       42.19       30.90     15.74 o 
  -8  -5   5       19.90       15.84     13.49 o 
  -7  -5   5       49.66       59.65     13.79 o 
  -6  -5   5      148.56      125.36     15.25 o 
  -5  -5   5        4.63        9.99      5.07 o 
  -4  -5   5     1172.91     1164.60     27.65 o 
  -3  -5   5      268.41      237.74      9.48 o 
  -2  -5   5       26.33       31.78      6.21 o 
  -1  -5   5      340.18      349.64     10.71 o 
   0  -5   5        5.49       12.12      3.01 o 
   1  -5   5     1856.19     1881.85     46.50 o 
   2  -5   5      614.06      669.27     16.92 o 
   3  -5   5     1205.05     1224.69     27.91 o 
   4  -5   5     1740.08     1681.45     56.42 o 
   5  -5   5      127.28      111.67     13.20 o 
   6  -5   5       89.25      101.11     14.18 o 
   7  -5   5       73.44       71.58     14.47 o 
   8  -5   5        1.19      -12.32     12.32 o 
  -8  -4   5        6.48        8.70     12.52 o 
  -7  -4   5       35.44       47.43     12.81 o 
  -6  -4   5       46.59       53.39     11.64 o 
  -5  -4   5       26.64       39.00      5.69 o 
  -4  -4   5        4.84        4.16      6.06 o 
  -3  -4   5     1627.75     1512.18     26.74 o 
  -2  -4   5     1163.76      924.80     21.97 o 
  -1  -4   5      766.64      904.40     21.23 o 
   0  -4   5     5892.51     6169.55    123.11 o 
   1  -4   5      333.45      390.37     10.77 o 
   2  -4   5      867.63      908.36     26.35 o 
   3  -4   5       61.44       79.09      5.20 o 
   4  -4   5      534.88      511.82     23.18 o 
   5  -4   5      989.52      972.01     37.35 o 
   6  -4   5        1.15       -8.61      8.61 o 
   7  -4   5      372.01      366.41     24.25 o 
   8  -4   5        8.37       -5.97     12.71 o 
  -8  -3   5        1.19        8.61     12.22 o 
  -7  -3   5      226.17      239.19     20.24 o 
  -6  -3   5     1578.84     1465.93     52.90 o 
  -5  -3   5      140.33      134.07     13.20 o 
  -4  -3   5     1145.04     1176.11     26.76 o 
  -3  -3   5      302.15      315.61      7.90 o 
  -2  -3   5      249.71      253.96      8.94 o 
  -1  -3   5      219.49      206.74      7.64 o 
   0  -3   5       74.45       85.87      4.98 o 
   1  -3   5     1330.12     1216.41     44.30 o 
   2  -3   5      122.61       98.50      4.67 o 
   3  -3   5     1267.60     1366.36     29.53 o 
   4  -3   5     1140.03     1174.13     41.07 o 
   5  -3   5       53.88       51.73      9.68 o 
   6  -3   5        1.30        4.69      8.80 o 
   7  -3   5      110.68       99.65     14.67 o 
   8  -3   5      149.25      140.03     17.99 o 
  -8  -2   5      122.14      135.04     17.80 o 
  -7  -2   5      107.78      134.26     16.33 o 
  -6  -2   5      117.71      126.34     14.47 o 
  -5  -2   5      451.96      456.57     23.08 o 
  -4  -2   5     1408.91     1451.84     31.61 o 
  -3  -2   5      272.50      242.76      6.45 o 
  -2  -2   5      920.15      885.09     25.82 o 
  -1  -2   5     2459.56     2492.64     51.84 o 
   0  -2   5     2896.35     3030.26     61.78 o 
   1  -2   5       26.27       39.52      2.98 o 
   2  -2   5      237.30      183.25     10.66 o 
   3  -2   5        2.84        3.72      4.89 o 
   4  -2   5      859.35      841.36     31.29 o 
   5  -2   5      575.01      572.54     25.13 o 
   6  -2   5        1.73       13.69      9.09 o 
   7  -2   5      235.85      261.48     19.85 o 
  -8  -1   5       15.92       23.47     12.32 o 
  -7  -1   5       11.20       10.27     10.37 o 
  -6  -1   5       17.85       11.83      9.00 o 
  -5  -1   5      119.15      104.44     12.13 o 
  -4  -1   5     1618.31     1599.31     52.61 o 
  -3  -1   5      271.62      310.64     10.83 o 
  -2  -1   5       84.91       56.75      4.52 o 
  -1  -1   5       14.93        6.21      2.63 o 
   0  -1   5     1053.79     1190.01     26.12 o 
   1  -1   5     2060.92     1893.27     39.02 o 
   2  -1   5       49.08       85.07      7.63 o 
   3  -1   5     1770.24     1743.06     54.96 o 
   4  -1   5      917.28      891.53     32.17 o 
   5  -1   5       12.39       11.54      7.43 o 
   6  -1   5       61.11       65.71     11.05 o 
   7  -1   5       11.54       13.73      7.91 o 
   8  -1   5       51.68       53.69     15.74 o 
  -9   0   5        2.09       11.54     12.52 o 
  -8   0   5       45.43       32.66     12.71 o 
  -7   0   5       66.66       81.95     13.79 o 
  -6   0   5        5.61       11.54      8.61 o 
  -5   0   5        2.31       -6.16      6.16 o 
  -4   0   5       88.04       98.77     10.37 o 
  -3   0   5      772.82      801.85     20.71 o 
  -2   0   5     1675.47     1799.76     39.27 o 
  -1   0   5     1451.49     1396.33     30.78 o 
   0   0   5     4857.57     4863.94     97.56 o 
   1   0   5        5.03        3.09      1.89 o 
   2   0   5      566.20      641.97     23.47 o 
   3   0   5       13.30        5.87      4.99 o 
   4   0   5      828.41      864.83     31.29 o 
   5   0   5      204.79      203.01     14.18 o 
   6   0   5       14.18        2.43      6.53 o 
   7   0   5        7.12       11.54     12.03 o 
   8   0   5       45.37       59.16     16.13 o 
  -9   1   5        3.01      -26.11     32.37 o 
  -8   1   5       50.14       38.53     13.10 o 
  -7   1   5      166.51      165.46     16.92 o 
  -6   1   5      123.47      127.22     14.28 o 
  -5   1   5      104.89       95.83     11.73 o 
  -4   1   5      783.27      777.21     30.51 o 
  -3   1   5        0.89       -0.08      3.25 o 
  -2   1   5        7.55       10.22      3.35 o 
  -1   1   5      146.43      126.78      8.12 o 
   0   1   5     3051.62     3474.32     56.52 o 
   1   1   5     6876.06     7279.04    115.83 o 
   2   1   5      202.68      259.65      9.67 o 
   3   1   5     2342.60     2207.68     47.32 o 
   4   1   5     1010.56      965.74     24.59 o 
   5   1   5       31.74       37.15      9.44 o 
   6   1   5       19.94       -3.03     10.76 o 
   7   1   5      249.06      220.12     20.73 o 
  -9   2   5        4.27       16.82     24.64 o 
  -8   2   5      141.50      209.85     26.89 o 
  -7   2   5      485.95      607.55     34.32 o 
  -6   2   5        1.23       -3.62      7.82 o 
  -5   2   5       23.00       34.23      9.00 o 
  -4   2   5       31.17       38.53      8.21 o 
  -3   2   5     1487.13     1503.38     34.94 o 
  -2   2   5      462.58      480.87     14.17 o 
  -1   2   5     5483.72     5615.03     90.49 o 
   0   2   5    14788.50    16563.59    260.70 o 
   1   2   5       22.05       42.09      6.62 o 
   2   2   5      872.39     1082.44     19.97 o 
   3   2   5       99.21      168.69      8.91 o 
   4   2   5      318.25      361.82     13.32 o 
   5   2   5     1046.69     1050.33     40.19 o 
   6   2   5       33.30       49.97     13.10 o 
   7   2   5      156.13      140.52     18.29 o 
  -8   3   5       72.83       51.24     17.31 o 
  -7   3   5      705.30      800.00     37.35 o 
  -6   3   5      165.26      186.68     17.31 o 
  -5   3   5      442.11      481.80     24.15 o 
  -4   3   5      374.57      391.15     19.56 o 
  -3   3   5      229.17      227.75     14.18 o 
  -2   3   5      919.47      987.00     24.32 o 
  -1   3   5       25.39       28.68      3.06 o 
   0   3   5      349.47      282.19     10.70 o 
   1   3   5     3149.50     2922.86     48.63 o 
   2   3   5       71.36       85.40      7.34 o 
   3   3   5     2488.59     2403.46     51.71 o 
   4   3   5      146.20      118.13     13.10 o 
   5   3   5      165.22      179.73     16.82 o 
   6   3   5       98.53       63.66     14.28 o 
   7   3   5      185.67      171.03     20.14 o 
  -8   4   5       43.54       43.61     15.45 o 
  -7   4   5       61.28       64.93     14.28 o 
  -6   4   5       69.70       80.28     13.10 o 
  -5   4   5        0.23       -7.33      7.33 o 
  -4   4   5       67.92       78.72     10.37 o 
  -3   4   5     1581.95     1572.71     51.14 o 
  -2   4   5      234.73      225.34     10.08 o 
  -1   4   5     3741.43     3814.74     63.00 o 
   0   4   5      696.97      346.07     14.37 o 
   1   4   5      490.43      441.31     10.73 o 
   2   4   5       45.94       59.69      5.97 o 
   3   4   5      143.51      155.03      9.33 o 
   4   4   5      318.25      332.09     21.12 o 
   5   4   5       33.38       34.81     12.13 o 
   6   4   5      136.46      151.18     18.19 o 
   7   4   5      122.12      141.60     19.95 o 
  -8   5   5       39.11       32.76     14.47 o 
  -7   5   5      118.95       99.35     15.35 o 
  -6   5   5      126.02      108.64     13.98 o 
  -5   5   5      300.40      301.48     19.07 o 
  -4   5   5      847.17      782.59     31.68 o 
  -3   5   5        5.18       -1.96      6.36 o 
  -2   5   5      117.82      105.88     19.02 o 
  -1   5   5      193.15      202.84      8.95 o 
   0   5   5      916.26      952.33     18.86 o 
   1   5   5     1288.69     1291.36     24.31 o 
   2   5   5       99.27      121.13      8.01 o 
   3   5   5      878.97      870.60     34.42 o 
   4   5   5       47.68       27.09     11.05 o 
   5   5   5       11.01       25.82     11.93 o 
   6   5   5       36.67       20.54     13.69 o 
  -8   6   5       61.37       86.05     17.60 o 
  -7   6   5       22.23       18.87     13.01 o 
  -6   6   5        0.49        2.54     10.27 o 
  -5   6   5       14.13       22.69      9.97 o 
  -4   6   5      167.49      187.56     15.55 o 
  -3   6   5     2814.62     2899.49     88.20 o 
  -2   6   5       22.71       17.41      7.43 o 
  -1   6   5     2765.56     2844.72     61.39 o 
   0   6   5      714.45      740.13     16.21 o 
   1   6   5      123.89      140.80      8.92 o 
   2   6   5       88.93      103.75     11.93 o 
   3   6   5       17.42        9.29      9.78 o 
   4   6   5       79.25       94.56     14.57 o 
   5   6   5       13.32        5.67     11.83 o 
   6   6   5       20.06       14.28     14.47 o 
  -7   7   5       72.26       67.08     14.47 o 
  -6   7   5       12.95       18.19     11.15 o 
  -5   7   5      343.59      318.40     20.73 o 
  -4   7   5      650.50      612.34     27.97 o 
  -3   7   5       36.20       39.80      9.97 o 
  -2   7   5      941.76      958.32     35.69 o 
  -1   7   5     1415.62     1460.73     33.73 o 
   0   7   5       26.62       24.30      4.69 o 
   1   7   5      283.85      282.21     17.70 o 
   2   7   5       76.44       88.79     12.42 o 
   3   7   5      710.91      708.66     31.39 o 
   4   7   5      132.48      107.86     16.13 o 
   5   7   5       19.10       22.88     14.08 o 
  -7   8   5       34.41       33.35     13.79 o 
  -6   8   5       10.77        8.51     11.25 o 
  -5   8   5       14.01       29.63     11.44 o 
  -4   8   5        2.27        9.68      9.97 o 
  -3   8   5        8.81        2.74      9.19 o 
  -2   8   5       37.85       35.89     10.17 o 
  -1   8   5     2157.82     2035.34     64.83 o 
   0   8   5        1.01       -6.77     11.73 o 
   1   8   5      618.70      646.13     19.60 o 
   2   8   5        3.03       -6.45      9.29 o 
   3   8   5       14.76        6.45     11.15 o 
   4   8   5      229.77      228.63     20.83 o 
   5   8   5        0.23       -0.78     13.69 o 
  -6   9   5       30.74       29.73     13.49 o 
  -5   9   5      185.56      152.06     17.31 o 
  -4   9   5      192.30      210.05     18.78 o 
  -3   9   5      173.81      176.60     17.01 o 
  -2   9   5        0.28       -8.21      8.21 o 
  -1   9   5      240.30      231.95     17.50 o 
   0   9   5      209.65      237.46     12.89 o 
   1   9   5      483.97      478.03     17.39 o 
   2   9   5       80.03      118.22     15.25 o 
   3   9   5      508.61      532.06     29.04 o 
   4   9   5        9.17       -1.47     13.59 o 
  -6  10   5       14.25       -5.97     12.32 o 
  -5  10   5       11.98       16.53     13.01 o 
  -4  10   5      157.83      198.31     19.26 o 
  -3  10   5      510.47      520.23     27.97 o 
  -2  10   5       69.83       76.18     13.20 o 
  -1  10   5      769.94      686.56     31.29 o 
   0  10   5        6.89        3.34      7.26 o 
   1  10   5      141.31      155.58     16.92 o 
   2  10   5        0.79      -10.95     10.95 o 
   3  10   5       39.99       46.06     15.25 o 
  -4  11   5      152.52      174.65     19.56 o 
  -3  11   5       31.65        9.68     12.22 o 
  -2  11   5        0.07        1.17     11.34 o 
  -1  11   5       61.98       68.74     14.28 o 
   0  11   5       66.19       56.33     13.40 o 
   1  11   5       98.64      107.76     16.72 o 
  -2  12   5       73.20       64.74     15.55 o 
  -1  12   5      218.25      210.63     20.63 o 
  -1 -14   6       11.05        4.60     13.10 o 
   0 -14   6        3.65        5.87     12.91 o 
   1 -14   6       35.54       42.64     14.57 o 
   2 -14   6      367.28      392.81     26.79 o 
  -3 -13   6        5.35       -0.59     13.20 o 
  -2 -13   6        3.71       11.34     13.89 o 
  -1 -13   6      173.72      185.31     19.56 o 
   0 -13   6        4.40        7.73     12.32 o 
   1 -13   6      274.05      250.04     20.83 o 
   2 -13   6      239.06      235.18     20.34 o 
   3 -13   6       85.93       68.45     14.57 o 
   4 -13   6        1.41        1.79     15.40 o 
  -4 -12   6       35.85       21.71     14.57 o 
  -3 -12   6       13.78        8.31     12.61 o 
  -2 -12   6       23.55       25.23     13.49 o 
  -1 -12   6       22.39       20.93     12.32 o 
   0 -12   6        1.11       -9.49      9.49 o 
   1 -12   6       35.34       28.06     12.03 o 
   2 -12   6      323.14      321.43     21.61 o 
   3 -12   6      217.96      245.95     14.41 o 
   4 -12   6       28.21       35.11     13.98 o 
   5 -12   6      161.64      146.39     20.14 o 
  -5 -11   6       38.69       33.54     14.47 o 
  -4 -11   6        0.90        2.44     12.42 o 
  -3 -11   6        2.28        3.62     11.25 o 
  -2 -11   6       84.61       90.84     14.67 o 
  -1 -11   6      525.39      490.40     26.01 o 
   0 -11   6        4.40       -8.80      8.80 o 
   1 -11   6      318.58      328.08     20.24 o 
   2 -11   6      150.82      165.68     10.75 o 
   3 -11   6        1.44       -6.40      6.40 o 
   4 -11   6       14.08       27.28     12.61 o 
   5 -11   6       89.20       74.32     15.84 o 
   6 -11   6       97.56       81.85     18.09 o 
  -5 -10   6       72.22      105.12     11.23 o 
  -4 -10   6        3.81       -4.50     10.66 o 
  -3 -10   6      260.29      263.83     20.63 o 
  -2 -10   6      305.28      286.22     20.63 o 
  -1 -10   6       24.83       21.81      9.68 o 
   0 -10   6      171.67      179.54     15.16 o 
   1 -10   6      145.07      135.35      8.97 o 
   2 -10   6      114.40       90.50      8.39 o 
   3 -10   6       65.69       75.42      8.41 o 
   4 -10   6      544.32      483.75     26.89 o 
   5 -10   6      362.08      404.35     26.40 o 
   6 -10   6       78.48       48.11     16.04 o 
  -6  -9   6       52.58       71.48     16.13 o 
  -5  -9   6       99.20      109.47     10.62 o 
  -4  -9   6        8.68       -3.42      9.58 o 
  -3  -9   6        3.87       -6.45      9.09 o 
  -2  -9   6      650.83      665.74     29.92 o 
  -1  -9   6      345.43      317.91     18.97 o 
   0  -9   6      964.12      981.30     36.18 o 
   1  -9   6     1463.15     1489.69     49.48 o 
   2  -9   6     2154.40     2126.79     47.69 o 
   3  -9   6      229.26      251.87     12.14 o 
   4  -9   6       80.70      105.81     14.08 o 
   5  -9   6       58.51       57.01     13.69 o 
   6  -9   6      303.81      318.00     25.03 o 
   7  -9   6       10.74      -10.56     13.79 o 
  -7  -8   6        1.10       -2.74     12.81 o 
  -6  -8   6       85.01       75.88     15.74 o 
  -5  -8   6      487.13      465.37     17.61 o 
  -4  -8   6       21.10       29.69      6.84 o 
  -3  -8   6      654.91      722.65     31.49 o 
  -2  -8   6      216.43      221.10     16.72 o 
  -1  -8   6       28.93       27.18      8.41 o 
   0  -8   6      340.99      341.69     12.17 o 
   1  -8   6       84.55       77.75      6.67 o 
   2  -8   6      676.21      726.25     20.05 o 
   3  -8   6       32.32       45.02      6.27 o 
   4  -8   6       87.32       88.60     13.10 o 
   5  -8   6      163.49      207.11     18.58 o 
   6  -8   6       28.25       36.28     13.30 o 
   7  -8   6        1.50        3.32     13.69 o 
  -7  -7   6       18.87      -10.17     11.44 o 
  -6  -7   6       18.19       39.02     12.71 o 
  -5  -7   6       11.44       15.45     10.76 o 
  -4  -7   6        8.33        9.68      5.75 o 
  -3  -7   6       43.76       60.14     10.85 o 
  -2  -7   6     1451.14     1544.75     51.63 o 
  -1  -7   6     1165.08     1008.35     24.48 o 
   0  -7   6     1298.80     1294.23    120.47 o 
   1  -7   6     1383.79     1466.83     33.42 o 
   2  -7   6      109.80      107.97      7.14 o 
   3  -7   6       22.18       11.75      5.82 o 
   4  -7   6        3.18        1.08      8.21 o 
   5  -7   6      363.74      309.89     21.32 o 
   6  -7   6      202.82      215.23     19.75 o 
   7  -7   6        3.60       -0.20     12.71 o 
  -7  -6   6        1.46       -2.35     11.54 o 
  -6  -6   6       55.83       54.27     13.10 o 
  -5  -6   6       99.29      109.13     14.08 o 
  -4  -6   6        8.03        1.85      4.97 o 
  -3  -6   6      590.17      585.16     25.91 o 
  -2  -6   6      336.13      258.84     13.10 o 
  -1  -6   6      304.74      326.17     11.06 o 
   0  -6   6       30.28       40.01      4.59 o 
   1  -6   6      643.30      635.27     16.81 o 
   2  -6   6     1693.93     1679.70     37.24 o 
   3  -6   6       76.17       77.90      6.11 o 
   4  -6   6     1018.66     1037.72     39.41 o 
   5  -6   6      647.26      706.51     31.78 o 
   6  -6   6        5.57        6.36     11.34 o 
   7  -6   6       11.66       28.46     13.89 o 
  -8  -5   6        0.01       -4.99     12.22 o 
  -7  -5   6       44.50       37.26     13.10 o 
  -6  -5   6       45.83       52.90     12.52 o 
  -5  -5   6       10.69       -0.49      8.41 o 
  -4  -5   6       36.03       44.67      5.61 o 
  -3  -5   6      221.40      230.09     15.35 o 
  -2  -5   6     1628.45     1548.74     99.16 o 
  -1  -5   6      414.55      394.18     12.19 o 
   0  -5   6      660.80      643.49     16.59 o 
   1  -5   6     1759.20     1688.41     36.77 o 
   2  -5   6        1.59       -1.25      3.07 o 
   3  -5   6       12.53       14.37      7.24 o 
   4  -5   6       95.41       93.09     11.44 o 
   5  -5   6     1428.73     1383.79     50.07 o 
   6  -5   6      220.91      224.52     18.78 o 
   7  -5   6       20.10       12.61     12.71 o 
  -8  -4   6       87.25       75.39     16.43 o 
  -7  -4   6       40.46       50.07     13.40 o 
  -6  -4   6      426.11      438.28     25.33 o 
  -5  -4   6      295.09      266.96     18.48 o 
  -4  -4   6       66.35       52.71      9.39 o 
  -3  -4   6     1140.13     1048.46     25.45 o 
  -2  -4   6      100.56      118.03     10.07 o 
  -1  -4   6     1112.42     1154.66     26.84 o 
   0  -4   6     1603.64     1487.15     32.56 o 
   1  -4   6      907.43     1066.64     24.32 o 
   2  -4   6     2657.17     2667.78     55.30 o 
   3  -4   6       16.39       20.54      7.04 o 
   4  -4   6     1532.13     1501.82     51.24 o 
   5  -4   6      734.76      786.41     32.86 o 
   6  -4   6      102.26       69.53     12.91 o 
   7  -4   6        5.41       -5.48     11.54 o 
   8  -4   6        1.65       18.87     14.08 o 
  -8  -3   6       30.72       46.45     14.77 o 
  -7  -3   6      410.74      411.39     26.70 o 
  -6  -3   6     2460.96     2209.41     73.93 o 
  -5  -3   6        0.15        1.27      7.63 o 
  -4  -3   6       53.40       86.72     10.76 o 
  -3  -3   6       26.27       46.08     14.08 o 
  -2  -3   6     1779.74     1519.07    112.16 o 
  -1  -3   6     1783.47     1936.60     41.75 o 
   0  -3   6     1352.73     1118.95     25.24 o 
   1  -3   6        6.96       44.91      4.01 o 
   2  -3   6        5.21        4.66      2.45 o 
   3  -3   6       14.91       23.57      6.85 o 
   4  -3   6       66.28       64.25      9.78 o 
   5  -3   6      551.07      601.78     26.99 o 
   6  -3   6      246.41      300.11     20.05 o 
   7  -3   6       36.01       39.41     12.91 o 
   8  -3   6      141.77      164.67     19.26 o 
  -8  -2   6       59.84       23.37     13.59 o 
  -7  -2   6       43.55       52.51     13.40 o 
  -6  -2   6     1955.05     1910.86     65.81 o 
  -5  -2   6      615.25      618.60     28.36 o 
  -4  -2   6      764.45      775.36     30.90 o 
  -3  -2   6     1372.71     1345.37     31.49 o 
  -2  -2   6        2.89        0.03      2.91 o 
  -1  -2   6       12.52       11.22      3.21 o 
   0  -2   6       41.03       26.79      3.45 o 
   1  -2   6      602.68      616.64     14.88 o 
   2  -2   6     3516.66     3496.58    104.05 o 
   3  -2   6       24.08       30.61      7.04 o 
   4  -2   6     1684.64     1551.59     51.73 o 
   5  -2   6       91.47       88.20     11.34 o 
   6  -2   6       38.08       29.24     10.37 o 
   7  -2   6        8.39        3.81     10.76 o 
  -8  -1   6        9.11       -3.52     11.44 o 
  -7  -1   6      111.52      118.91     16.04 o 
  -6  -1   6      294.42      318.20     21.51 o 
  -5  -1   6      406.59      361.03     20.83 o 
  -4  -1   6        0.66        2.59      4.04 o 
  -3  -1   6      363.08      340.24     12.03 o 
  -2  -1   6     2993.51     2863.63     60.45 o 
  -1  -1   6       15.67        7.70      3.25 o 
   0  -1   6     6430.42     6609.09    131.92 o 
   1  -1   6     1913.06     2006.02     41.85 o 
   2  -1   6       63.20       55.45      7.24 o 
   3  -1   6        1.23       -0.39      5.57 o 
   4  -1   6      280.78      259.53     15.55 o 
   5  -1   6      192.19      208.29     15.25 o 
   6  -1   6       13.93       14.47      9.68 o 
   7  -1   6      197.28      173.70     27.87 o 
  -8   0   6        0.59       -2.05     11.73 o 
  -7   0   6       91.93       63.46     13.59 o 
  -6   0   6      325.00      294.93     20.54 o 
  -5   0   6      257.22      265.10     18.29 o 
  -4   0   6      482.65      511.93     16.42 o 
  -3   0   6      945.91      911.46     30.12 o 
  -2   0   6       46.29       35.30      4.49 o 
  -1   0   6       24.25       20.04      3.63 o 
   0   0   6      376.82      390.54     11.30 o 
   1   0   6     4923.09     4724.14     94.74 o 
   2   0   6     2381.43     2237.76     68.94 o 
   3   0   6     1255.63     1179.12     39.99 o 
   4   0   6     3392.83     3422.07    103.36 o 
   5   0   6      252.97      261.46     12.71 o 
   6   0   6      206.19      224.59     12.81 o 
   7   0   6        5.37       19.36     13.01 o 
  -8   1   6        5.93        1.76     11.73 o 
  -7   1   6      133.72      134.26     16.53 o 
  -6   1   6       21.23       16.33      9.97 o 
  -5   1   6       11.08        8.90      7.73 o 
  -4   1   6      228.23      264.71     16.82 o 
  -3   1   6      112.93      126.01      7.74 o 
  -2   1   6     5981.58     6019.43    122.06 o 
  -1   1   6      269.28      317.52     16.43 o 
   0   1   6     6251.52     6430.62    102.97 o 
   1   1   6      692.61      705.18     22.56 o 
   2   1   6      333.07      289.15     10.89 o 
   3   1   6        0.14       -3.54      4.18 o 
   4   1   6      113.74      120.49      9.63 o 
   5   1   6      237.07      243.74     12.45 o 
   6   1   6        5.40      -10.37     10.37 o 
   7   1   6        3.80        8.31     13.10 o 
  -8   2   6       30.28       14.57     21.12 o 
  -7   2   6      214.70      320.94     27.77 o 
  -6   2   6      201.29      255.62     19.56 o 
  -5   2   6       13.28        8.51      8.12 o 
  -4   2   6      835.44     1031.26     38.33 o 
  -3   2   6      156.24      128.99      8.33 o 
  -2   2   6      854.18      964.67     24.25 o 
  -1   2   6      233.88      329.67      8.26 o 
   0   2   6       24.74       22.62      4.69 o 
   1   2   6      544.09      398.74      9.47 o 
   2   2   6     2262.16     2132.83     46.08 o 
   3   2   6      384.26      409.33     14.21 o 
   4   2   6     1267.50     1273.88     31.49 o 
   5   2   6      328.70      304.51     21.51 o 
   6   2   6        7.23        1.47     11.25 o 
   7   2   6       23.81       36.57     14.77 o 
  -8   3   6       59.34       72.17     19.75 o 
  -7   3   6      466.38      536.46     31.39 o 
  -6   3   6        5.18       15.45     11.05 o 
  -5   3   6       23.77       17.41      9.58 o 
  -4   3   6       70.36       67.86     10.27 o 
  -3   3   6       37.84       31.33      5.56 o 
  -2   3   6     1144.33     1085.31     35.94 o 
  -1   3   6        1.29        3.75      3.06 o 
   0   3   6     2847.81     2628.26     44.32 o 
   1   3   6       43.89       43.87      3.80 o 
   2   3   6       13.85        5.88      4.74 o 
   3   3   6       40.03       43.10      6.59 o 
   4   3   6      147.65      152.25     14.96 o 
   5   3   6      224.42      260.51     20.73 o 
   6   3   6        4.91       -2.25     11.83 o 
   7   3   6       94.12       58.18     16.82 o 
  -8   4   6        9.65        8.21     15.06 o 
  -7   4   6      142.65      138.76     18.48 o 
  -6   4   6      291.97      309.50     21.51 o 
  -5   4   6       19.28        9.97      8.61 o 
  -4   4   6     1426.14     1359.93     47.04 o 
  -3   4   6      927.22      987.44     26.17 o 
  -2   4   6      183.90      190.30      9.79 o 
  -1   4   6        6.86       10.18      3.24 o 
   0   4   6        5.77        7.82      4.75 o 
   1   4   6     1498.15     1456.61     26.74 o 
   2   4   6      430.05      436.75     14.96 o 
   3   4   6      194.86      211.86     11.20 o 
   4   4   6      311.33      315.46     20.73 o 
   5   4   6        6.90        6.65     11.54 o 
   6   4   6        5.20        6.75     13.01 o 
  -8   5   6       47.19       19.46     14.67 o 
  -7   5   6      140.12      134.16     17.41 o 
  -6   5   6        8.00       -1.08      9.88 o 
  -5   5   6        0.07        2.25      8.80 o 
  -4   5   6        8.79        2.84      8.21 o 
  -3   5   6     1325.34     1326.19     45.86 o 
  -2   5   6     1980.00     1947.46     44.44 o 
  -1   5   6      276.55      276.70     14.85 o 
   0   5   6     2410.70     1191.83     38.14 o 
   1   5   6        3.16        2.20      3.91 o 
   2   5   6      749.17      730.73     20.88 o 
   3   5   6        0.34       -8.21      8.21 o 
   4   5   6       92.96       72.36     13.69 o 
   5   5   6      117.38      117.74     16.82 o 
   6   5   6        3.06       -1.37     13.49 o 
  -7   6   6       41.45       33.25     13.98 o 
  -6   6   6      245.52      266.96     21.71 o 
  -5   6   6       22.63        4.11      9.68 o 
  -4   6   6     1066.02     1008.97     39.02 o 
  -3   6   6     2735.78     2753.20     84.88 o 
  -2   6   6       48.38       50.70      6.85 o 
  -1   6   6       23.63       28.90      4.68 o 
   0   6   6      304.67      296.97      9.74 o 
   1   6   6      534.39      523.68     16.90 o 
   2   6   6      486.92      488.25     23.96 o 
   3   6   6      388.28      401.81     23.76 o 
   4   6   6       53.96       81.46     14.86 o 
   5   6   6        2.65        9.97     13.49 o 
  -7   7   6       82.97       97.30     16.62 o 
  -6   7   6       11.59        3.32     10.95 o 
  -5   7   6      141.39      117.15     14.86 o 
  -4   7   6        7.71       13.79     10.27 o 
  -3   7   6     1341.26     1491.74     51.63 o 
  -2   7   6     1557.80     1653.19     55.15 o 
  -1   7   6      641.37      656.62     20.10 o 
   0   7   6     1063.78     1060.57     22.20 o 
   1   7   6       10.91        2.54      8.41 o 
   2   7   6       24.57       44.79     11.05 o 
   3   7   6        0.70       -4.99     10.46 o 
   4   7   6      129.79      137.10     18.29 o 
   5   7   6      112.91      126.24     19.46 o 
  -7   8   6       65.99       35.40     13.89 o 
  -6   8   6      109.92       89.67     15.55 o 
  -5   8   6       16.68       13.49     11.64 o 
  -4   8   6      247.25      286.61     20.63 o 
  -3   8   6       13.23        9.97     10.07 o 
  -2   8   6        6.85       -1.47      8.61 o 
  -1   8   6      201.00      171.52     14.47 o 
   0   8   6        1.93       11.82      5.97 o 
   1   8   6      824.43      777.70     32.07 o 
   2   8   6        9.75        6.65     10.56 o 
   3   8   6      543.82      488.35     27.67 o 
   4   8   6      210.48      163.11     19.56 o 
  -6   9   6        2.62        2.54     11.64 o 
  -5   9   6       15.29       15.74     12.52 o 
  -4   9   6        0.33       -5.67     11.25 o 
  -3   9   6      369.71      399.56     24.45 o 
  -2   9   6      424.03      377.46     22.59 o 
  -1   9   6      262.80      265.20     18.97 o 
   0   9   6      474.23      474.11     17.63 o 
   1   9   6        0.73        1.56     10.46 o 
   2   9   6       52.89       40.88     13.59 o 
   3   9   6        2.81       -0.39     12.61 o 
  -5  10   6       56.02       34.52     14.18 o 
  -4  10   6      287.20      255.03     21.90 o 
  -3  10   6        0.03      -10.27     10.27 o 
  -2  10   6      191.69      180.91     17.50 o 
  -1  10   6       14.18        2.35     10.46 o 
   0  10   6        6.01       13.43      7.84 o 
   1  10   6      365.56      338.15     23.47 o 
   2  10   6        2.11      -12.42     12.42 o 
  -3  11   6      140.98      146.49     18.19 o 
  -2  11   6      102.15      104.24     16.43 o 
  -1  11   6      204.96      216.21     19.85 o 
  -1 -14   7      129.06      118.42     18.78 o 
   0 -14   7       96.11       92.70     16.62 o 
   1 -14   7        2.88      -10.07     12.61 o 
   2 -14   7       76.67       53.88     15.45 o 
  -3 -13   7        0.49       15.94     14.57 o 
  -2 -13   7       54.02       59.55     17.01 o 
  -1 -13   7      113.42      110.70     17.80 o 
   0 -13   7       20.31       38.63     13.69 o 
   1 -13   7        5.72       17.90     12.42 o 
   2 -13   7       98.82       87.91     15.45 o 
   3 -13   7      289.65      343.33     24.35 o 
   4 -13   7        3.26       -4.20     13.10 o 
  -4 -12   7        5.06        1.86     12.71 o 
  -3 -12   7        6.32       21.61     14.28 o 
  -2 -12   7        2.83       -6.55     12.22 o 
  -1 -12   7      337.06      366.60     24.74 o 
   0 -12   7      161.56      159.10     16.82 o 
   1 -12   7      144.45      159.10     16.72 o 
   2 -12   7      178.17      198.02     18.19 o 
   3 -12   7       32.11       33.77     23.57 o 
   4 -12   7        0.10       -4.89     12.13 o 
   5 -12   7        1.45       -8.12     13.49 o 
  -5 -11   7       57.72       58.97     16.33 o 
  -4 -11   7       55.32       61.02     15.94 o 
  -3 -11   7       18.57       31.00     13.89 o 
  -2 -11   7      166.56      163.60     18.38 o 
  -1 -11   7      160.95      146.00     16.43 o 
   0 -11   7       89.33       87.42     13.20 o 
   1 -11   7      104.42      121.75     14.37 o 
   2 -11   7      378.19      343.51     18.92 o 
   3 -11   7      324.37      361.02     15.81 o 
   4 -11   7       13.56       19.75     12.32 o 
   5 -11   7       85.94       71.87     16.13 o 
  -5 -10   7       22.49       31.00     13.79 o 
  -4 -10   7       44.47       46.16     13.79 o 
  -3 -10   7        2.44        0.68     10.95 o 
  -2 -10   7      236.36      242.90     20.14 o 
  -1 -10   7      879.51      972.30     38.72 o 
   0 -10   7       28.56       31.00      9.88 o 
   1 -10   7        8.78        1.22      4.36 o 
   2 -10   7        2.65        1.10      6.10 o 
   3 -10   7       13.62        8.62      6.77 o 
   4 -10   7        5.37       12.71     11.44 o 
   5 -10   7       68.40       42.44     14.28 o 
   6 -10   7      152.07      120.67     19.17 o 
  -6  -9   7       63.67       61.31     16.53 o 
  -5  -9   7      324.59      317.12     24.45 o 
  -4  -9   7       83.29       93.68     14.96 o 
  -3  -9   7       16.83       23.57     10.95 o 
  -2  -9   7      128.55      140.23     14.77 o 
  -1  -9   7      293.77      261.19     18.48 o 
   0  -9   7      376.78      415.60     21.51 o 
   1  -9   7      412.50      405.75     36.96 o 
   2  -9   7      131.25      145.83      9.43 o 
   3  -9   7      574.24      534.90     26.40 o 
   4  -9   7        0.68        4.89      9.97 o 
   5  -9   7      157.65      200.07     19.46 o 
   6  -9   7      138.48      145.21     19.36 o 
  -6  -8   7      138.04      116.37     17.70 o 
  -5  -8   7      487.08      457.25     27.58 o 
  -4  -8   7       28.34       17.99     10.66 o 
  -3  -8   7        1.38       -2.25      8.80 o 
  -2  -8   7      440.58      462.73     24.06 o 
  -1  -8   7     1763.98     1799.68     58.77 o 
   0  -8   7     1034.28      994.31     47.87 o 
   1  -8   7      382.59      378.02     13.48 o 
   2  -8   7      285.08      300.19     12.25 o 
   3  -8   7      119.59      101.89     12.71 o 
   4  -8   7       31.64       29.63     11.25 o 
   5  -8   7       50.30       30.61     12.32 o 
   6  -8   7       98.78      106.29     17.01 o 
   7  -8   7       37.42       40.88     16.62 o 
  -7  -7   7        5.43       13.30     12.91 o 
  -6  -7   7       43.66       39.60     13.89 o 
  -5  -7   7      430.40      410.51     25.03 o 
  -4  -7   7      156.17      152.06     15.45 o 
  -3  -7   7      242.08      259.82     17.99 o 
  -2  -7   7      775.95      713.75     29.73 o 
  -1  -7   7       93.47       88.97      6.89 o 
   0  -7   7       19.49        8.05      8.46 o 
   1  -7   7        3.80       -2.20      4.11 o 
   2  -7   7      324.60      359.59     12.64 o 
   3  -7   7      611.56      669.45     29.04 o 
   4  -7   7       71.72       42.34     11.25 o 
   5  -7   7      465.54      457.45     26.11 o 
   6  -7   7       62.14       59.65     14.37 o 
   7  -7   7        2.12      -13.01     13.01 o 
  -7  -6   7        9.00       -2.35     12.13 o 
  -6  -6   7      145.78      144.73     17.50 o 
  -5  -6   7      123.62       87.13     13.79 o 
  -4  -6   7      112.17      108.64     13.59 o 
  -3  -6   7        7.32        0.59      7.33 o 
  -2  -6   7      116.92      118.73     16.62 o 
  -1  -6   7     1426.56     1400.31     32.46 o 
   0  -6   7       91.38       83.47      6.22 o 
   1  -6   7     2020.58     2149.74     46.61 o 
   2  -6   7      805.84      762.81     19.75 o 
   3  -6   7        3.74        6.65      7.53 o 
   4  -6   7       27.75       44.88     10.56 o 
   5  -6   7      128.16      103.36     14.18 o 
   6  -6   7       10.68       39.99     13.01 o 
   7  -6   7        6.93       -3.81     12.81 o 
  -8  -5   7       40.90       45.67     16.04 o 
  -7  -5   7        1.67        1.27     11.44 o 
  -6  -5   7       37.35       51.53     13.10 o 
  -5  -5   7      361.08      368.46     22.59 o 
  -4  -5   7      110.24      104.63     12.71 o 
  -3  -5   7      695.61      733.30     20.13 o 
  -2  -5   7      790.65      737.64     19.81 o 
  -1  -5   7      686.10      696.19     18.53 o 
   0  -5   7       59.12       73.37      5.60 o 
   1  -5   7        5.69        2.53      3.86 o 
   2  -5   7     2110.28     2161.96     46.44 o 
   3  -5   7     1183.01     1336.26     46.25 o 
   4  -5   7      177.24      183.06     15.16 o 
   5  -5   7      715.90      740.74     32.47 o 
   6  -5   7        2.32       -2.35     10.56 o 
   7  -5   7        4.24       10.46     12.81 o 
  -8  -4   7      333.78      308.03     26.30 o 
  -7  -4   7       41.37       39.21     14.08 o 
  -6  -4   7      181.90      158.32     17.41 o 
  -5  -4   7       13.30        7.24      8.51 o 
  -4  -4   7       43.64       44.98      9.88 o 
  -3  -4   7      296.74      309.00     11.92 o 
  -2  -4   7     1352.37     1370.78     45.28 o 
  -1  -4   7      816.37      739.97     19.15 o 
   0  -4   7      176.83      199.93      8.35 o 
   1  -4   7     1031.13     1042.35     24.29 o 
   2  -4   7      723.12      818.28     30.71 o 
   3  -4   7       36.70       35.89      8.70 o 
   4  -4   7       26.93       13.40      8.41 o 
   5  -4   7      156.56      123.02     14.18 o 
   6  -4   7      497.18      491.48     26.70 o 
   7  -4   7       15.56       20.93     13.40 o 
  -8  -3   7       80.26       66.59     16.72 o 
  -7  -3   7       84.26       84.00     15.65 o 
  -6  -3   7      724.28      653.02     31.78 o 
  -5  -3   7      159.58      159.98     15.55 o 
  -4  -3   7        5.61        4.29      5.48 o 
  -3  -3   7      452.24      192.64     11.73 o 
  -2  -3   7      823.51      781.05     20.53 o 
  -1  -3   7      236.47      259.53      9.82 o 
   0  -3   7       32.82       29.51      4.04 o 
   1  -3   7        5.36       12.15      3.23 o 
   2  -3   7     2263.26     2212.83     69.33 o 
   3  -3   7     1071.25      993.62     36.38 o 
   4  -3   7      250.24      284.56     17.60 o 
   5  -3   7      523.15      567.36     26.79 o 
   6  -3   7      119.54      156.46     16.04 o 
   7  -3   7        0.04       11.54     12.52 o 
  -8  -2   7       21.33       19.95     13.59 o 
  -7  -2   7       44.11       35.59     12.81 o 
  -6  -2   7      349.22      355.16     23.47 o 
  -5  -2   7        1.65       -3.91      7.73 o 
  -4  -2   7       12.93       14.46      4.93 o 
  -3  -2   7       67.82      101.71     19.07 o 
  -2  -2   7      797.30      866.27     22.29 o 
  -1  -2   7     1915.26     1836.78     40.35 o 
   0  -2   7      645.88      671.84     17.21 o 
   1  -2   7     2867.59     2912.81     60.08 o 
   2  -2   7      286.42      293.56     15.84 o 
   3  -2   7       31.83       27.77      7.73 o 
   4  -2   7      162.48      193.23     14.77 o 
   5  -2   7       49.22       37.16     10.17 o 
   6  -2   7      111.99      134.36     15.16 o 
   7  -2   7       19.52       10.46     12.03 o 
  -8  -1   7        2.49       -0.20     12.13 o 
  -7  -1   7       31.02       23.37     12.03 o 
  -6  -1   7       88.78       90.65     13.98 o 
  -5  -1   7      183.73      218.65     17.50 o 
  -4  -1   7      167.27      177.00     11.88 o 
  -3  -1   7     1066.42     1023.81     26.10 o 
  -2  -1   7      725.91      695.42     19.14 o 
  -1  -1   7       22.59       20.12      3.96 o 
   0  -1   7       19.86       44.33      5.97 o 
   1  -1   7       57.24       75.47      4.56 o 
   2  -1   7     1723.97     1764.38     56.62 o 
   3  -1   7      129.85      129.57     11.34 o 
   4  -1   7        4.22       21.12      8.12 o 
   5  -1   7        5.20        9.88      9.00 o 
   6  -1   7       20.21        1.47      9.97 o 
   7  -1   7        8.28       -8.21     12.22 o 
  -8   0   7        8.36        3.62     12.71 o 
  -7   0   7       76.85       74.81     14.86 o 
  -6   0   7       90.91      104.73     14.47 o 
  -5   0   7       11.45        1.08      8.02 o 
  -4   0   7      319.57      346.41     13.90 o 
  -3   0   7       35.63       35.98      5.46 o 
  -2   0   7     3749.20     3777.70     79.03 o 
  -1   0   7     3268.30     3221.52     53.23 o 
   0   0   7      145.42      125.89      6.61 o 
   1   0   7     2862.72     2588.39     53.70 o 
   2   0   7      211.89      203.69     13.98 o 
   3   0   7       33.47       35.59      8.12 o 
   4   0   7      233.83      235.76     19.61 o 
   5   0   7      815.47      761.29     22.85 o 
   6   0   7      204.08      240.90     22.78 o 
   7   0   7       16.64       28.85     13.89 o 
  -8   1   7        8.56        0.49     12.13 o 
  -7   1   7        2.36        0.49     10.76 o 
  -6   1   7      102.37      129.67     15.35 o 
  -5   1   7      329.35      381.17     22.20 o 
  -4   1   7        8.93        0.90      5.08 o 
  -3   1   7     2121.45     2170.72     48.83 o 
  -2   1   7     4152.10     4484.26     92.88 o 
  -1   1   7       37.17       43.93      3.91 o 
   0   1   7       44.06       20.83      3.03 o 
   1   1   7        1.13        3.81      2.26 o 
   2   1   7     2794.61     2908.06     61.26 o 
   3   1   7     2199.87     2236.80     49.31 o 
   4   1   7      404.57      393.03     15.11 o 
   5   1   7      178.46      159.89     10.89 o 
   6   1   7       90.85       73.83     14.96 o 
   7   1   7        6.23       10.85     13.59 o 
  -8   2   7        2.14       -8.31     21.51 o 
  -7   2   7       58.26       70.70     20.14 o 
  -6   2   7       19.28       35.34      8.81 o 
  -5   2   7        8.84        2.88      6.47 o 
  -4   2   7       56.26       61.46      9.44 o 
  -3   2   7       22.66       21.56      7.73 o 
  -2   2   7     2368.05     2386.20     52.41 o 
  -1   2   7     2774.53     2707.91     55.66 o 
   0   2   7     1785.58     1851.70     32.33 o 
   1   2   7     2800.84     1635.30     49.38 o 
   2   2   7        0.73       -5.38      5.38 o 
   3   2   7      110.96      129.59      9.02 o 
   4   2   7      111.22      114.78      9.31 o 
   5   2   7      399.40      378.05     24.06 o 
   6   2   7      116.67      125.17     17.31 o 
  -8   3   7       25.89       25.23     19.66 o 
  -7   3   7        9.82        0.78     14.28 o 
  -6   3   7       91.80       84.19     15.35 o 
  -5   3   7      543.85      550.54     27.09 o 
  -4   3   7       44.64       41.56      9.88 o 
  -3   3   7     1566.04     1626.75     38.80 o 
  -2   3   7        7.42       17.62      5.48 o 
  -1   3   7        7.37       -1.47      5.43 o 
   0   3   7      189.85      178.43      7.02 o 
   1   3   7        1.08        0.83      4.52 o 
   2   3   7      606.60      622.07     31.59 o 
   3   3   7       16.30       25.36      6.48 o 
   4   3   7      465.70      490.50     25.62 o 
   5   3   7      300.46      275.96     21.32 o 
   6   3   7        7.50       -7.04     13.10 o 
  -8   4   7        8.50        6.45     16.33 o 
  -7   4   7       71.38       57.30     16.23 o 
  -6   4   7       73.14       80.38     14.77 o 
  -5   4   7       28.89       27.38     10.37 o 
  -4   4   7       22.80       28.75      9.39 o 
  -3   4   7       41.33       39.71      6.65 o 
  -2   4   7     1069.97     1104.33     28.34 o 
  -1   4   7      509.48      495.36     15.62 o 
   0   4   7      387.00      382.16     10.43 o 
   1   4   7     1014.60      996.31     25.35 o 
   2   4   7       51.78       52.75      7.09 o 
   3   4   7       25.67       24.03      9.39 o 
   4   4   7        0.90      -10.07     10.07 o 
   5   4   7      234.92      245.54     21.42 o 
   6   4   7      161.79      153.53     20.14 o 
  -7   5   7        0.02      -11.64     11.64 o 
  -6   5   7      172.45      148.25     16.62 o 
  -5   5   7      869.63      865.22     36.28 o 
  -4   5   7       84.53       97.69     13.01 o 
  -3   5   7     1411.01     1455.29     36.42 o 
  -2   5   7       92.13       93.74      8.16 o 
  -1   5   7      216.29      222.38     15.99 o 
   0   5   7      175.96      158.16      9.42 o 
   1   5   7        8.36        4.95      5.38 o 
   2   5   7      764.53      752.90     22.10 o 
   3   5   7        7.54        9.78      9.97 o 
   4   5   7      220.60      232.64     19.36 o 
   5   5   7      156.33      136.22     18.19 o 
  -7   6   7      103.33       89.96     17.60 o 
  -6   6   7      176.51      179.73     18.97 o 
  -5   6   7       33.74       15.06     11.05 o 
  -4   6   7      185.48      194.21     17.01 o 
  -3   6   7      797.95      851.92     34.13 o 
  -2   6   7      680.84      695.20     27.72 o 
  -1   6   7      229.86      235.04     13.40 o 
   0   6   7      764.61      348.51     17.31 o 
   1   6   7      690.27      708.65     21.03 o 
   2   6   7       18.96       10.07      9.39 o 
   3   6   7       14.65      -10.27     10.27 o 
   4   6   7        0.47       -7.24     11.64 o 
   5   6   7      106.67      100.43     18.29 o 
  -7   7   7       11.44        3.52     13.10 o 
  -6   7   7       15.90       30.12     13.01 o 
  -5   7   7        8.30       13.69     11.05 o 
  -4   7   7      360.39      367.78     22.98 o 
  -3   7   7     1258.06     1254.32     45.86 o 
  -2   7   7      124.36      141.79     14.08 o 
  -1   7   7      245.53      264.82     12.95 o 
   0   7   7       29.57       36.11      5.47 o 
   1   7   7      109.18       88.11     12.32 o 
   2   7   7      749.68      667.50     30.22 o 
   3   7   7        8.63       -4.50     11.15 o 
   4   7   7      421.75      395.26     27.09 o 
  -6   8   7       10.24        6.85     12.61 o 
  -5   8   7       21.25        7.63     11.93 o 
  -4   8   7       18.11        4.20     10.95 o 
  -3   8   7        0.09       -9.78      9.78 o 
  -2   8   7      414.06      424.89     23.47 o 
  -1   8   7      143.81      170.93     14.96 o 
   0   8   7      479.62      489.72     24.64 o 
   1   8   7      439.98      453.05     24.84 o 
   2   8   7       39.58       33.64     13.01 o 
   3   8   7       41.74       11.34     13.30 o 
  -5   9   7       94.33       96.03     16.33 o 
  -4   9   7      174.54      172.11     18.87 o 
  -3   9   7      340.96      338.44     23.37 o 
  -2   9   7       50.54       47.13     12.61 o 
  -1   9   7       43.73       36.08     11.25 o 
   1   9   7      145.76      169.56     17.41 o 
   2   9   7      411.03      382.15     25.52 o 
  -4  10   7       20.22       19.36     14.08 o 
  -3  10   7        1.91       -5.18     11.83 o 
  -2  10   7      230.26      267.84     21.12 o 
  -1  10   7       19.04       23.86     12.32 o 
   1  10   7      351.68      391.25     25.82 o 
   0 -14   8      144.11      119.59     17.99 o 
   1 -14   8       95.19       83.41     17.01 o 
  -2 -13   8        2.02        2.25     13.79 o 
  -1 -13   8       92.36      115.98     18.58 o 
   0 -13   8      244.79      287.79     23.47 o 
   1 -13   8       65.36       75.20     15.25 o 
   2 -13   8       47.42       47.04     14.57 o 
  -3 -12   8       94.33      103.46     18.87 o 
  -2 -12   8        4.75       29.24     14.37 o 
  -1 -12   8       71.50       83.90     15.94 o 
   0 -12   8       96.13      102.87     15.74 o 
   1 -12   8       31.09       21.51     12.03 o 
   2 -12   8       31.79       21.71     11.64 o 
   3 -12   8      133.02      160.76     17.41 o 
   4 -12   8      115.87      108.94     17.31 o 
  -4 -11   8      106.74       98.67     17.90 o 
  -3 -11   8       66.02       74.32     16.04 o 
  -2 -11   8      101.15       78.43     15.55 o 
  -1 -11   8      160.87      158.90     17.80 o 
   0 -11   8      151.82      140.32     15.74 o 
   1 -11   8        6.89        7.24     10.07 o 
   2 -11   8      431.66      408.45     16.49 o 
   3 -11   8      202.46      193.33     17.99 o 
   4 -11   8       98.83       92.02     15.84 o 
   5 -11   8       18.31       22.88     14.57 o 
  -5 -10   8       15.46       25.42     14.47 o 
  -4 -10   8      152.42      187.46     20.14 o 
  -3 -10   8       60.24       26.01     13.30 o 
  -2 -10   8      457.01      492.26     27.77 o 
  -1 -10   8      385.33      378.63     23.57 o 
   0 -10   8     1061.85     1079.18     41.27 o 
   1 -10   8        4.03       -0.64     11.44 o 
   2 -10   8        5.81       14.76      6.77 o 
   3 -10   8      234.79      227.45     18.87 o 
   4 -10   8      338.05      378.34     24.94 o 
   5 -10   8       47.43       42.24     14.47 o 
  -6  -9   8       10.74       10.76     13.30 o 
  -5  -9   8      123.06      104.73     17.70 o 
  -4  -9   8       50.14       42.64     13.69 o 
  -3  -9   8       23.53       33.83     12.22 o 
  -2  -9   8       69.23       63.46     13.10 o 
  -1  -9   8      505.03      536.46     26.40 o 
   0  -9   8      194.74      202.40     17.50 o 
   1  -9   8       29.73       21.46      6.36 o 
   2  -9   8      139.15      143.10     19.17 o 
   3  -9   8       71.44       90.84     13.40 o 
   4  -9   8        2.11       10.37     11.15 o 
   5  -9   8        7.97       -5.67     11.73 o 
   6  -9   8       12.10       20.54     14.18 o 
  -6  -8   8        0.04      -11.83     11.83 o 
  -5  -8   8       99.33      117.83     16.92 o 
  -4  -8   8      334.40      360.15     23.76 o 
  -3  -8   8       49.94       39.60     11.54 o 
  -2  -8   8      468.10      517.39     25.91 o 
  -1  -8   8      464.33      476.81     23.86 o 
   0  -8   8       31.57       24.85      9.05 o 
   1  -8   8        3.22       -3.89      4.93 o 
   2  -8   8        8.70       20.16      5.85 o 
   3  -8   8      665.74      586.82     27.77 o 
   4  -8   8      276.96      312.33     21.51 o 
   5  -8   8       17.71       15.55     12.03 o 
   6  -8   8      101.71      116.76     17.99 o 
  -7  -7   8        3.32       12.71     13.20 o 
  -6  -7   8        0.53      -10.85     10.85 o 
  -5  -7   8       73.98       67.96     14.08 o 
  -4  -7   8      115.39      105.41     14.77 o 
  -3  -7   8      152.55      141.11     14.67 o 
  -2  -7   8        8.45        4.60      8.02 o 
  -1  -7   8      681.41      722.45     20.45 o 
   0  -7   8     1480.16     1420.05     33.29 o 
   1  -7   8       81.64       91.87      7.22 o 
   2  -7   8     1024.31     1075.37     39.80 o 
   3  -7   8      190.57      191.27     16.23 o 
   4  -7   8       23.07       16.13     10.37 o 
   5  -7   8       74.90       97.69     14.77 o 
   6  -7   8      117.45      116.46     17.01 o 
  -7  -6   8        6.69       -4.30     12.52 o 
  -6  -6   8       11.97       11.25     11.44 o 
  -5  -6   8      130.53      137.68     16.23 o 
  -4  -6   8      616.76      652.44     30.31 o 
  -3  -6   8        9.23       11.05      8.61 o 
  -2  -6   8      445.09      427.42     19.17 o 
  -1  -6   8      207.96      174.13      9.33 o 
   0  -6   8       41.30       44.66      5.60 o 
   1  -6   8      190.89      177.03      9.06 o 
   2  -6   8      398.92      395.16     20.63 o 
   3  -6   8     2280.88     2351.98     76.27 o 
   4  -6   8      165.02      189.32     16.43 o 
   5  -6   8       47.24       63.86     13.40 o 
   6  -6   8       12.17       26.99     13.30 o 
   7  -6   8       14.99       16.33     14.57 o 
  -7  -5   8       29.34       43.52     14.57 o 
  -6  -5   8       39.19       38.53     12.91 o 
  -5  -5   8      121.36      123.02     15.25 o 
  -4  -5   8        0.20       -0.78      8.31 o 
  -3  -5   8        7.92       -3.52      4.32 o 
  -2  -5   8       90.19       81.46     10.46 o 
  -1  -5   8        6.26       14.53      5.18 o 
   0  -5   8      826.72      799.91     20.72 o 
   1  -5   8      166.17      176.74      8.68 o 
   2  -5   8     1405.29     1444.90     49.38 o 
   3  -5   8      763.05      801.07     32.47 o 
   4  -5   8      196.23      176.99     16.04 o 
   5  -5   8        4.21        4.11     10.07 o 
   6  -5   8       11.13       14.18     11.93 o 
   7  -5   8      109.01      145.21     19.07 o 
  -8  -4   8      438.88      393.89     29.63 o 
  -7  -4   8        4.78       -2.25     11.73 o 
  -6  -4   8        2.52       -4.79     10.17 o 
  -5  -4   8       62.29       39.60     11.73 o 
  -4  -4   8      296.35      293.69     27.04 o 
  -3  -4   8      141.79      134.16     12.71 o 
  -2  -4   8      289.40      226.40     10.27 o 
  -1  -4   8       44.49       81.01      6.31 o 
   0  -4   8        0.83       -3.47      3.61 o 
   1  -4   8      125.04      113.73     14.03 o 
   2  -4   8      138.85      138.08     12.13 o 
   3  -4   8     1632.92     1755.38     58.57 o 
   4  -4   8      329.63      406.89     22.59 o 
   5  -4   8      190.85      194.21     17.21 o 
   6  -4   8      217.08      258.45     21.42 o 
   7  -4   8       25.28       36.87     15.25 o 
  -8  -3   8      392.58      360.84     27.87 o 
  -7  -3   8       31.03       37.35     13.79 o 
  -6  -3   8       82.81      101.50     15.35 o 
  -5  -3   8      223.37      217.28     17.99 o 
  -4  -3   8       27.76        9.87      9.39 o 
  -3  -3   8       22.70       34.65     11.39 o 
  -2  -3   8       34.46       27.94      5.22 o 
  -1  -3   8     1005.98     1013.39     24.93 o 
   0  -3   8     1885.63     1825.90     40.21 o 
   1  -3   8      737.64      719.38     18.22 o 
   2  -3   8     1203.71     1167.58     41.07 o 
   3  -3   8        0.17       -3.62      7.33 o 
   4  -3   8       21.96       42.64     10.37 o 
   5  -3   8        8.08        7.14     10.07 o 
   6  -3   8       86.82       86.25     14.37 o 
   7  -3   8       84.10      101.99     17.31 o 
  -8  -2   8       98.76      116.27     18.87 o 
  -7  -2   8       87.25       79.79     15.65 o 
  -6  -2   8        0.68       -4.69      9.68 o 
  -5  -2   8      212.19      232.64     18.87 o 
  -4  -2   8     1047.41      995.76     26.76 o 
  -3  -2   8      203.27      233.09     11.73 o 
  -2  -2   8     2283.66     2161.34     48.13 o 
  -1  -2   8       61.35       57.38      5.76 o 
   0  -2   8       22.91       24.68      4.32 o 
   1  -2   8      230.62      217.19     14.57 o 
   2  -2   8      357.90      330.52     17.60 o 
   3  -2   8      846.20      910.40     34.42 o 
   4  -2   8       55.92       67.28     11.05 o 
   5  -2   8      609.49      573.82     27.67 o 
   6  -2   8      171.45      168.68     17.31 o 
   7  -2   8       43.43       46.74     14.37 o 
  -8  -1   8       74.38       53.98     16.04 o 
  -7  -1   8       36.71       32.07     13.20 o 
  -6  -1   8       79.15       82.73     14.28 o 
  -5  -1   8       52.93       72.66     12.32 o 
  -4  -1   8       90.05       81.38     12.91 o 
  -3  -1   8      182.04      202.16     10.75 o 
  -2  -1   8       43.99       41.65      9.83 o 
  -1  -1   8     4673.99     4213.61     87.17 o 
   0  -1   8     1411.69     1226.63     28.55 o 
   1  -1   8     2706.01     2581.09     80.48 o 
   2  -1   8     3810.21     3788.87    114.51 o 
   3  -1   8     1068.35     1005.74     37.16 o 
   4  -1   8      111.56      131.33     13.01 o 
   5  -1   8        0.13       -4.50      8.70 o 
   6  -1   8      177.57      192.74     13.01 o 
   7  -1   8      110.34      121.55     18.29 o 
  -8   0   8       16.75       -1.66     13.01 o 
  -7   0   8       19.13       21.71     12.32 o 
  -6   0   8        0.02       -9.39      9.39 o 
  -5   0   8      358.96      415.60     23.86 o 
  -4   0   8     1249.94     1260.35     32.53 o 
  -3   0   8      481.57      553.54     17.82 o 
  -2   0   8     2402.23     2355.84     52.10 o 
  -1   0   8       53.31       56.41      7.53 o 
   0   0   8       27.73       19.59      3.50 o 
   1   0   8      454.39      467.00     15.25 o 
   2   0   8     1206.42     1178.94     28.76 o 
   3   0   8      913.47      918.19     24.68 o 
   4   0   8       94.99      113.81     11.44 o 
   5   0   8       32.24       49.89     13.59 o 
   6   0   8       68.80       68.63      9.89 o 
  -8   1   8       19.21       23.66     14.57 o 
  -7   1   8        0.18        1.08     11.73 o 
  -6   1   8      158.43      179.05     18.19 o 
  -5   1   8       22.65       16.43      9.97 o 
  -4   1   8       73.77       80.97      8.50 o 
  -3   1   8        1.66        6.93      6.16 o 
  -2   1   8      247.77      269.76     11.68 o 
  -1   1   8     1790.46     1581.79     53.69 o 
   0   1   8      292.39      248.34      7.71 o 
   1   1   8     1351.25     1230.90    105.90 o 
   2   1   8      873.49      861.18     33.00 o 
   3   1   8      379.31      387.89     14.97 o 
   4   1   8       25.76       21.63      7.01 o 
   5   1   8       45.44       30.31      8.23 o 
   6   1   8      218.58      252.49     22.10 o 
  -8   2   8        6.04      -19.75     22.69 o 
  -7   2   8        0.05      -13.01     16.62 o 
  -6   2   8        3.20        7.63     13.01 o 
  -5   2   8      144.61      169.66     17.50 o 
  -4   2   8       68.53       67.49      8.29 o 
  -3   2   8      315.67      325.19     13.68 o 
  -2   2   8      549.43      472.19     15.88 o 
  -1   2   8       38.20       37.73      5.10 o 
   0   2   8       45.79       46.92      4.28 o 
   1   2   8       92.55       51.81     24.06 o 
   2   2   8      197.00      190.57     10.53 o 
   3   2   8      687.16      695.69     20.84 o 
   4   2   8       14.36        6.41      6.79 o 
   5   2   8      377.82      328.17     22.69 o 
   6   2   8      120.34      129.27     18.19 o 
  -8   3   8       63.14       68.35     22.49 o 
  -7   3   8        4.64        5.67     15.16 o 
  -6   3   8      190.50      199.09     20.05 o 
  -5   3   8      105.26      123.99     15.25 o 
  -4   3   8        0.92        3.27      6.26 o 
  -3   3   8        5.52        3.91      5.70 o 
  -2   3   8       26.91       33.75      6.04 o 
  -1   3   8     1671.46     1642.63     56.33 o 
   0   3   8      505.37      542.56     12.84 o 
   1   3   8      771.98      760.59     31.49 o 
   2   3   8      360.64      358.20     15.11 o 
   3   3   8       57.32       42.79      9.19 o 
   4   3   8        3.21        7.92     10.66 o 
   5   3   8        7.69       -4.60     11.73 o 
   6   3   8      250.30      295.12     24.54 o 
  -7   4   8       13.69      -11.64     13.79 o 
  -6   4   8       28.48       17.60     12.03 o 
  -5   4   8      663.94      694.19     31.88 o 
  -4   4   8      549.42      522.38     25.62 o 
  -3   4   8      571.31      618.98     20.26 o 
  -2   4   8     1426.22     1389.01     34.47 o 
  -1   4   8      297.47      242.50     51.63 o 
   0   4   8      263.78      258.06     18.58 o 
   1   4   8      266.92      235.84     13.49 o 
   2   4   8       11.30       19.30      6.80 o 
   3   4   8      430.93      424.79     23.47 o 
   4   4   8       27.58       20.24     12.22 o 
   5   4   8      268.94      235.96     21.81 o 
  -7   5   8        1.08      -13.01     13.01 o 
  -6   5   8      389.11      376.19     25.03 o 
  -5   5   8      770.72      734.28     33.44 o 
  -4   5   8        0.26       -8.80      8.80 o 
  -3   5   8      231.75      243.55     13.21 o 
  -2   5   8       13.55        5.29      6.03 o 
  -1   5   8     1227.29     1209.66     30.51 o 
   0   5   8        1.03        8.41      8.70 o 
   1   5   8      970.43     1017.38     26.89 o 
   2   5   8       12.98       -3.29     12.32 o 
   3   5   8       65.95       50.95     12.81 o 
   4   5   8       18.52       19.75     12.71 o 
   5   5   8       14.99       18.38     14.37 o 
  -7   6   8       37.86       35.99     15.35 o 
  -6   6   8       30.26       36.87     14.47 o 
  -5   6   8     1005.29     1025.69     42.34 o 
  -4   6   8      116.52      135.24     15.84 o 
  -3   6   8      682.30      718.25     31.19 o 
  -2   6   8       86.99      104.16     11.15 o 
  -1   6   8       67.83       80.08      8.41 o 
   0   6   8       52.43       21.71     10.46 o 
   1   6   8       17.57       11.85      6.74 o 
   2   6   8      394.59      385.18     23.18 o 
   3   6   8      284.16      303.53     23.18 o 
   4   6   8       28.62       39.70     14.77 o 
  -6   7   8        3.12        9.97     12.52 o 
  -5   7   8       12.47        0.59     11.54 o 
  -4   7   8      136.60      161.84     17.31 o 
  -3   7   8      162.51      176.21     16.62 o 
  -2   7   8       65.46       73.42     12.08 o 
  -1   7   8     1057.87     1068.65     29.26 o 
   0   7   8       49.08       22.49     11.44 o 
   1   7   8     1131.65     1090.23     40.19 o 
   2   7   8       71.85       88.11     14.47 o 
   3   7   8       31.64        4.20     12.13 o 
  -5   8   8      176.08      214.25     20.73 o 
  -4   8   8      118.62      113.53     16.33 o 
  -3   8   8      242.08      264.91     20.83 o 
  -2   8   8      107.48      110.50     14.77 o 
  -1   8   8       29.45       41.99      8.43 o 
   2   8   8      284.80      292.87     22.39 o 
  -4   9   8       12.61       -0.10     12.81 o 
  -3   9   8       52.79       67.96     14.77 o 
  -2   9   8       59.66       38.82     12.52 o 
  -2  10   8       31.03       30.22     12.81 o 
  -2 -13   9       21.41       22.78     15.16 o 
  -1 -13   9       39.57       30.02     16.33 o 
   0 -13   9       58.10       53.98     15.84 o 
   1 -13   9       53.87       53.10     15.55 o 
  -3 -12   9      117.21      125.36     19.46 o 
  -2 -12   9       49.95       67.86     17.31 o 
  -1 -12   9        1.49        5.28     13.40 o 
   0 -12   9      336.60      362.79     25.42 o 
   1 -12   9      157.12      168.49     17.90 o 
   3 -12   9       58.40       72.85     14.57 o 
   4 -12   9        0.22       -3.62     13.49 o 
  -4 -11   9      141.32      167.02     20.93 o 
  -3 -11   9      218.17      252.29     23.27 o 
  -2 -11   9      112.91      129.37     18.38 o 
  -1 -11   9        1.15        4.69     12.13 o 
   0 -11   9        6.70        3.91     11.93 o 
   1 -11   9       34.75       20.05     11.83 o 
   2 -11   9       23.03       19.46     11.83 o 
   3 -11   9      119.42      106.98     15.65 o 
   4 -11   9      172.38      137.59     18.19 o 
  -5 -10   9        3.66       -0.29     13.01 o 
  -4 -10   9        7.04        5.48     13.30 o 
  -3 -10   9      139.01      140.42     17.99 o 
  -2 -10   9      165.58      197.33     19.36 o 
  -1 -10   9      145.30      144.73     16.82 o 
   0 -10   9       60.38       49.38     12.91 o 
   1 -10   9      308.44      310.56     22.30 o 
   2 -10   9        8.08        0.49      9.97 o 
   3 -10   9      196.30      200.66     18.09 o 
   4 -10   9       96.92      125.56     16.82 o 
   5 -10   9        1.65       -1.37     12.91 o 
  -5  -9   9        1.50      -10.27     12.32 o 
  -4  -9   9      178.80      175.92     19.66 o 
  -3  -9   9      482.90      487.08     27.97 o 
  -2  -9   9      418.50      415.89     25.13 o 
  -1  -9   9       81.20       92.21     13.98 o 
   0  -9   9       41.17       31.19      9.05 o 
   1  -9   9      104.42       95.02      8.78 o 
   2  -9   9        3.93       -8.80      8.80 o 
   3  -9   9       61.12       39.11     12.13 o 
   4  -9   9      277.01      274.39     21.61 o 
   5  -9   9       35.63        8.21     12.71 o 
  -6  -8   9       18.91       29.14     14.57 o 
  -5  -8   9       26.94       26.40     13.89 o 
  -4  -8   9      214.92      190.78     19.17 o 
  -3  -8   9      104.13       92.60     14.67 o 
  -2  -8   9       46.99       54.08     12.03 o 
  -1  -8   9        8.84       10.17      9.29 o 
   0  -8   9      672.46      743.20     21.43 o 
   1  -8   9      289.59      368.59     14.35 o 
   2  -8   9      290.93      272.53     18.78 o 
   3  -8   9      329.12      317.32     21.32 o 
   4  -8   9       69.34       57.11     12.81 o 
   5  -8   9       18.44       25.91     12.61 o 
   6  -8   9        1.22        3.42     13.69 o 
  -6  -7   9       45.28       26.21     13.89 o 
  -5  -7   9        6.29       -1.17     11.44 o 
  -4  -7   9      207.61      242.32     20.24 o 
  -3  -7   9      374.67      354.67     22.39 o 
  -2  -7   9       47.88       55.93     11.15 o 
  -1  -7   9      423.78      364.42     36.23 o 
   0  -7   9      180.56      176.83     10.06 o 
   1  -7   9      149.80      160.41      9.39 o 
   2  -7   9       32.51       29.34      9.88 o 
   3  -7   9      358.07      312.14     20.63 o 
   4  -7   9       52.53      106.69     14.77 o 
   5  -7   9        2.91        1.47     11.44 o 
   6  -7   9       94.55       73.54     16.04 o 
  -7  -6   9       65.92       55.54     15.65 o 
  -6  -6   9        0.90        9.39     11.93 o 
  -5  -6   9      152.77      146.09     17.50 o 
  -4  -6   9       73.34       33.64     11.73 o 
  -3  -6   9       11.89        9.39      9.58 o 
  -2  -6   9       89.40       90.05     24.69 o 
  -1  -6   9      222.58      186.10     10.44 o 
   0  -6   9     1395.87     1428.34     33.79 o 
   1  -6   9      511.10      533.43     24.25 o 
   2  -6   9      432.36      388.80     21.51 o 
   3  -6   9      780.86      820.24     34.32 o 
   4  -6   9       85.81       58.87     12.61 o 
   5  -6   9        2.45       -9.68     11.15 o 
   6  -6   9        8.29       -2.64     12.91 o 
  -7  -5   9        8.01       13.30     13.69 o 
  -6  -5   9       31.03       46.94     13.49 o 
  -5  -5   9        0.28       -9.58      9.58 o 
  -4  -5   9      375.28      385.77     22.98 o 
  -3  -5   9       73.28       57.64      7.20 o 
  -2  -5   9       26.68       35.58      6.15 o 
  -1  -5   9      464.64      416.08     14.36 o 
   0  -5   9      272.72      267.22     11.17 o 
   1  -5   9       45.39       57.69      9.58 o 
   2  -5   9      164.79      188.73     15.94 o 
   3  -5   9      413.49      373.84     22.00 o 
   4  -5   9      873.96      859.26     36.38 o 
   5  -5   9        0.75        0.98     11.15 o 
   6  -5   9       57.19       43.71     14.08 o 
  -7  -4   9        6.24       -9.88     12.42 o 
  -6  -4   9        8.13       11.83     11.34 o 
  -5  -4   9       39.54       43.61     12.03 o 
  -4  -4   9      343.24      332.02     25.08 o 
  -3  -4   9      153.43      146.24      9.54 o 
  -2  -4   9       46.05       45.13      6.33 o 
  -1  -4   9       99.87      112.67      8.46 o 
   0  -4   9     2737.82     2619.84     56.39 o 
   1  -4   9      259.35      237.33     16.23 o 
   2  -4   9      615.81      665.83     28.26 o 
   3  -4   9      363.93      426.16     23.08 o 
   4  -4   9      131.67      130.74     14.67 o 
   5  -4   9        1.38        4.30     10.85 o 
   6  -4   9       48.17       29.43     13.20 o 
  -7  -3   9        2.05        2.84     12.61 o 
  -6  -3   9        2.42        1.86     11.34 o 
  -5  -3   9       55.02       57.69     12.61 o 
  -4  -3   9      753.44      801.95     23.61 o 
  -3  -3   9      383.73      348.40     14.24 o 
  -2  -3   9      788.08      739.78     31.39 o 
  -1  -3   9      615.52      546.37     16.55 o 
   0  -3   9      132.99      115.92      7.37 o 
   1  -3   9       56.54       65.52      9.97 o 
   2  -3   9      207.87      219.14     16.04 o 
   3  -3   9      271.69      215.91     16.72 o 
   4  -3   9      422.30      473.09     24.94 o 
   5  -3   9        2.42       -7.04      9.97 o 
   6  -3   9      211.98      208.87     19.56 o 
  -8  -2   9       46.54       31.19     15.16 o 
  -7  -2   9       22.33       24.64     13.69 o 
  -6  -2   9        0.47        8.90     11.44 o 
  -5  -2   9      104.44       94.51      9.35 o 
  -4  -2   9       98.59      111.83      9.33 o 
  -3  -2   9      193.92      190.01     10.89 o 
  -2  -2   9        2.35       -0.87      4.68 o 
  -1  -2   9      724.01      746.59     20.59 o 
   0  -2   9     2194.46     2159.21     47.22 o 
   1  -2   9       38.78       47.33      9.29 o 
   2  -2   9      258.00      287.49     18.09 o 
   3  -2   9       37.32       29.24      9.39 o 
   4  -2   9       11.88       10.95      9.58 o 
   5  -2   9        5.46       10.37     10.66 o 
   6  -2   9       80.60       66.89     14.47 o 
  -8  -1   9        9.37        9.00     13.40 o 
  -7  -1   9       14.53       17.50     13.10 o 
  -6  -1   9      101.54       94.46     15.35 o 
  -5  -1   9       77.66       79.78     22.25 o 
  -4  -1   9     1195.29     1221.01     32.22 o 
  -3  -1   9      480.83      431.54     15.99 o 
  -2  -1   9      524.88      507.93     16.87 o 
  -1  -1   9      860.07      745.22     21.51 o 
   0  -1   9       27.20       25.91      7.92 o 
   1  -1   9       13.51       12.42      8.02 o 
   2  -1   9      737.36      716.00     30.12 o 
   3  -1   9      722.20      710.23     30.71 o 
   4  -1   9      304.14      323.58     20.44 o 
   5  -1   9        3.68       11.68      7.88 o 
   6  -1   9      159.93      123.35     11.90 o 
  -8   0   9       30.75       32.76     14.77 o 
  -7   0   9       20.58       22.59     13.69 o 
  -6   0   9        4.84        6.16     11.05 o 
  -5   0   9      449.69      457.39     25.13 o 
  -4   0   9      882.37      893.57     26.16 o 
  -3   0   9       17.88       17.79      6.01 o 
  -2   0   9      198.57      201.04     10.70 o 
  -1   0   9      279.53      289.02     15.60 o 
   0   0   9     2400.43     2403.32     77.15 o 
   1   0   9     1303.47     1372.08     32.29 o 
   2   0   9      313.19      300.24     12.81 o 
   3   0   9       50.80       39.47      9.24 o 
   4   0   9       86.58      104.19     18.14 o 
   5   0   9        7.95       14.42      7.92 o 
   6   0   9       46.90       45.76     14.96 o 
  -8   1   9        3.13        3.52     13.59 o 
  -7   1   9        0.22       -8.12     12.13 o 
  -6   1   9        3.06        0.00     11.05 o 
  -5   1   9       35.35       36.47     11.93 o 
  -4   1   9     1225.69     1313.70     54.52 o 
  -3   1   9      334.78      321.65     14.18 o 
  -2   1   9      780.26      786.73     22.35 o 
  -1   1   9     1060.48     1025.33     38.82 o 
   0   1   9       15.73       16.43      8.61 o 
   1   1   9        7.64        2.62      5.15 o 
   2   1   9       15.58       10.24      6.01 o 
   3   1   9      735.78      726.92     21.98 o 
   4   1   9      425.87      459.82     34.62 o 
   5   1   9       88.87       99.45     10.90 o 
   6   1   9      317.89      276.44     23.86 o 
  -7   2   9       58.83       63.56     21.12 o 
  -6   2   9       18.80       14.28     13.89 o 
  -5   2   9      175.63      213.76     19.75 o 
  -4   2   9       42.41       34.28      7.71 o 
  -3   2   9      114.43      132.95      9.93 o 
  -2   2   9      118.67      114.32     12.32 o 
  -1   2   9      144.12      142.28      8.88 o 
   0   2   9     1363.93     1271.92     46.35 o 
   1   2   9      130.75      137.74      8.99 o 
   2   2   9     1355.32     1361.74     33.34 o 
   3   2   9       77.77       70.15      8.71 o 
   4   2   9        0.40       -1.68      7.26 o 
   5   2   9        0.12        4.79     12.13 o 
  -7   3   9       59.05       75.00     18.87 o 
  -6   3   9        4.62       -0.10     11.93 o 
  -5   3   9      127.54      164.67     17.50 o 
  -4   3   9      673.10      695.17     27.48 o 
  -3   3   9       41.21       40.23      7.34 o 
  -2   3   9      981.26      995.43     26.97 o 
  -1   3   9       94.82      106.85      8.20 o 
   0   3   9      380.48      408.65     23.96 o 
   1   3   9      159.05      122.06     28.50 o 
   2   3   9       11.17        5.49      6.56 o 
   3   3   9      892.56      874.56     27.97 o 
   4   3   9      290.48      231.07     19.85 o 
   5   3   9       88.70      104.34     17.50 o 
  -7   4   9      223.66      212.30     23.37 o 
  -6   4   9       63.76       90.65     16.33 o 
  -5   4   9      284.58      289.25     21.12 o 
  -4   4   9        1.06        1.85      6.98 o 
  -3   4   9       12.93       15.79      6.88 o 
  -2   4   9      203.41      232.28     12.54 o 
  -1   4   9      440.13      443.86     24.84 o 
   0   4   9      550.12      548.59     27.97 o 
   1   4   9       75.63       81.95     13.10 o 
   2   4   9      323.58      366.16     27.53 o 
   3   4   9      104.62       71.78     13.59 o 
   4   4   9        0.32      -11.54     11.54 o 
  -7   5   9       54.98       31.88     15.35 o 
  -6   5   9       61.28       47.43     14.28 o 
  -5   5   9      745.84      798.63     36.38 o 
  -4   5   9      243.17      265.30     21.12 o 
  -3   5   9        0.66       -6.64      6.64 o 
  -2   5   9      256.56      296.20     18.19 o 
  -1   5   9      187.31      240.95     19.95 o 
   0   5   9       33.10       19.26     10.17 o 
   1   5   9       20.20       20.93     10.46 o 
   2   5   9        8.82        0.64      7.46 o 
   3   5   9      409.69      452.07     27.28 o 
   4   5   9      101.78      117.15     17.99 o 
  -6   6   9       98.85      106.00     17.60 o 
  -5   6   9      363.20      306.66     23.47 o 
  -4   6   9        5.97       23.76     12.13 o 
  -3   6   9       15.11       12.39     17.26 o 
  -2   6   9        6.82       12.03      7.30 o 
  -1   6   9      455.72      421.66     26.40 o 
   0   6   9      950.59      911.57     39.60 o 
   1   6   9      209.01      216.31     19.36 o 
   2   6   9      652.91      604.03     29.04 o 
   3   6   9       45.64       44.98     14.57 o 
  -5   7   9       52.88       56.52     14.47 o 
  -4   7   9      256.39      272.34     21.90 o 
  -3   7   9        2.83        9.19     10.76 o 
  -2   7   9      552.39      565.58     20.94 o 
  -1   7   9       53.61       71.19     15.16 o 
   0   7   9       69.84       83.51     15.45 o 
   2   7   9       12.49      -11.44     11.44 o 
  -4   8   9       32.73       26.40     13.69 o 
  -3   8   9       16.50       15.84     12.03 o 
  -2   8   9       79.15       77.64     13.89 o 
  -1   8   9      449.14      483.07     30.61 o 
  -3   9   9       21.26        1.56     12.61 o 
  -1 -13  10       18.76       19.66     15.84 o 
   0 -13  10        4.25       20.73     15.55 o 
   1 -13  10       96.55      121.16     18.48 o 
  -3 -12  10       69.26       76.67     17.99 o 
  -2 -12  10       39.26       37.26     16.23 o 
  -1 -12  10        0.05       15.06     14.57 o 
   0 -12  10      102.59      101.11     17.11 o 
   3 -12  10       33.43       14.18     13.49 o 
  -4 -11  10      101.71       70.02     17.80 o 
  -3 -11  10       55.06       56.52     16.53 o 
  -2 -11  10      217.83      184.33     20.83 o 
  -1 -11  10       13.19       30.51     14.37 o 
   0 -11  10       12.98       -2.05     11.54 o 
   2 -11  10      224.11      287.20     21.81 o 
   3 -11  10      111.18       92.02     15.84 o 
   4 -11  10      146.29      144.63     19.17 o 
  -4 -10  10        2.04       -7.04     13.79 o 
  -3 -10  10      305.96      319.18     25.13 o 
  -2 -10  10       28.10       38.14     13.49 o 
  -1 -10  10       48.54       57.40     14.18 o 
   0 -10  10       84.44       78.03     14.08 o 
   1 -10  10        6.49        3.32      9.97 o 
   2 -10  10       15.27        8.90     11.25 o 
   3 -10  10       25.54       22.10     12.42 o 
   4 -10  10       64.69       83.71     16.23 o 
  -5  -9  10        3.16       14.47     14.57 o 
  -4  -9  10      117.12      145.70     19.56 o 
  -3  -9  10      186.43      164.38     18.58 o 
  -2  -9  10       51.83       33.74     12.52 o 
  -1  -9  10        1.76       16.04     11.54 o 
   0  -9  10       42.18       37.13      7.72 o 
   1  -9  10      574.93      584.57     27.58 o 
   2  -9  10       33.54       47.43     12.42 o 
   3  -9  10       37.83       44.10     12.61 o 
   4  -9  10       53.03       40.39     14.08 o 
   5  -9  10       14.73       20.63     13.79 o 
  -6  -8  10       29.67       37.35     15.16 o 
  -5  -8  10       25.68        6.26     13.49 o 
  -4  -8  10       23.34       36.08     13.98 o 
  -3  -8  10      336.75      391.93     25.13 o 
  -2  -8  10      212.31      204.67     17.80 o 
  -1  -8  10       77.27       79.89     12.61 o 
   0  -8  10      233.76      225.11     12.41 o 
   1  -8  10      157.41      145.90     14.08 o 
   2  -8  10       54.26       58.57     12.22 o 
   3  -8  10       38.88       56.13     12.81 o 
   4  -8  10      194.79      146.49     17.50 o 
   5  -8  10       97.65      106.98     17.21 o 
  -6  -7  10       87.26       84.98     17.90 o 
  -5  -7  10        2.68        1.37     12.42 o 
  -4  -7  10       33.18       20.05     12.81 o 
  -3  -7  10       95.37       84.98     14.18 o 
  -2  -7  10      156.21      188.73     16.82 o 
  -1  -7  10       37.37       33.08      6.94 o 
   0  -7  10      425.32      421.68     15.62 o 
   1  -7  10     1510.10     1429.16     50.07 o 
   2  -7  10       31.25       33.35     11.05 o 
   3  -7  10       68.21       88.99     14.18 o 
   4  -7  10        0.64        7.82     11.44 o 
   5  -7  10       11.80        7.82     12.42 o 
  -6  -6  10       21.60       18.87     14.28 o 
  -5  -6  10        4.84       -4.79     11.54 o 
  -4  -6  10        0.27       -8.70      9.88 o 
  -3  -6  10       14.44       20.63     10.66 o 
  -2  -6  10      255.43      221.95     11.96 o 
  -1  -6  10      194.60      220.48     11.65 o 
   0  -6  10      568.87      534.71     17.28 o 
   1  -6  10      352.33      328.66     19.75 o 
   2  -6  10      533.69      473.49     24.45 o 
   3  -6  10       46.59       53.88     12.13 o 
   4  -6  10       90.48      110.89     15.45 o 
   5  -6  10      218.71      218.75     20.24 o 
   6  -6  10        5.21        5.87     13.69 o 
  -7  -5  10        7.24       12.71     13.79 o 
  -6  -5  10       81.73       78.33     16.33 o 
  -5  -5  10       19.42      -10.37     10.37 o 
  -4  -5  10       91.73       87.81     14.18 o 
  -3  -5  10       78.05       55.73     10.66 o 
  -2  -5  10       49.40       68.46      7.74 o 
  -1  -5  10      171.54      169.07     11.20 o 
   0  -5  10      653.37      661.32     19.29 o 
   1  -5  10     1752.01     1782.17     60.14 o 
   2  -5  10      115.43      150.79     14.47 o 
   3  -5  10      330.31      309.40     21.02 o 
   4  -5  10      193.45      199.49     18.19 o 
   5  -5  10       14.45       38.53     13.49 o 
   6  -5  10        0.26        1.27     13.49 o 
  -7  -4  10       28.08       43.03     15.45 o 
  -6  -4  10       27.84       20.24     13.40 o 
  -5  -4  10       50.44       47.72     13.10 o 
  -4  -4  10       61.57       62.02      8.42 o 
  -3  -4  10      457.63      437.39     33.49 o 
  -2  -4  10       93.06       87.66      8.29 o 
  -1  -4  10      444.61      438.60     15.18 o 
   0  -4  10      290.52      260.31     17.80 o 
   1  -4  10        0.60       -7.82      7.82 o 
   2  -4  10        6.90       -3.91      8.31 o 
   3  -4  10       49.91       45.18     11.15 o 
   4  -4  10      250.19      255.22     20.34 o 
   5  -4  10      130.24      199.39     18.87 o 
   6  -4  10        3.93       12.42     13.20 o 
  -7  -3  10       59.67       98.67     17.50 o 
  -6  -3  10       74.87       75.59     15.65 o 
  -5  -3  10       51.57       60.46      8.74 o 
  -4  -3  10      179.00      141.95     10.75 o 
  -3  -3  10       74.39       66.34     15.50 o 
  -2  -3  10      170.66      204.22     11.36 o 
  -1  -3  10       40.48       34.51      6.14 o 
   0  -3  10      618.54      619.78     27.67 o 
   1  -3  10      832.69      809.39     33.15 o 
   2  -3  10       32.66       40.88     10.56 o 
   3  -3  10      573.51      543.99     26.79 o 
   4  -3  10       24.99       28.95     10.95 o 
   5  -3  10       87.69       73.83     14.47 o 
   6  -3  10       39.26       18.78     13.59 o 
  -7  -2  10       24.41       13.01     13.89 o 
  -6  -2  10      139.30      168.39     18.87 o 
  -5  -2  10        8.22       12.20      7.02 o 
  -4  -2  10      144.78      166.95     21.90 o 
  -3  -2  10     1357.92     1269.42     33.03 o 
  -2  -2  10      131.73       99.60      8.61 o 
  -1  -2  10     1580.81     1510.09     35.95 o 
   0  -2  10      787.08      813.98     33.15 o 
   1  -2  10      744.23      813.98     33.25 o 
   2  -2  10       72.31       80.97     12.13 o 
   3  -2  10       23.43       30.80     10.66 o 
   4  -2  10      488.91      470.45     25.72 o 
   5  -2  10      190.81      211.91     18.78 o 
   6  -2  10       33.91       26.52      9.60 o 
  -7  -1  10       89.55      106.98     18.48 o 
  -6  -1  10      295.01      286.81     23.08 o 
  -5  -1  10      172.73      200.71     13.17 o 
  -4  -1  10      407.50      362.48     16.09 o 
  -3  -1  10       12.94        5.26      6.89 o 
  -2  -1  10      231.71      231.81     12.22 o 
  -1  -1  10      216.10      225.27     11.25 o 
   0  -1  10     2353.47     2291.35     74.61 o 
   1  -1  10      741.86      717.56     31.00 o 
   2  -1  10      194.55      197.04     16.33 o 
   3  -1  10      194.87      215.52     18.38 o 
   4  -1  10       85.87       88.35      9.92 o 
   5  -1  10        1.16        7.97      8.56 o 
   6  -1  10        0.07        1.70     10.37 o 
  -7   0  10        4.76      -11.25     12.81 o 
  -6   0  10        4.70      -11.34     11.34 o 
  -5   0  10        3.27        6.47      7.58 o 
  -4   0  10      514.32      567.54     20.42 o 
  -3   0  10      682.30      654.40     21.26 o 
  -2   0  10        3.60       10.22      8.70 o 
  -1   0  10      940.87     1008.83     26.63 o 
   0   0  10      824.18      794.23     33.44 o 
   1   0  10      246.90      218.95     17.21 o 
   2   0  10       10.45        9.97      7.24 o 
   3   0  10       34.30       42.67     15.25 o 
   4   0  10      619.13      590.90     20.77 o 
   5   0  10       31.51       29.70      9.38 o 
  -7   1  10       30.16       33.83     15.74 o 
  -6   1  10        4.68       -9.97     12.22 o 
  -5   1  10       76.12       96.57     10.85 o 
  -4   1  10      125.02      139.68     11.47 o 
  -3   1  10       10.44       13.75      6.64 o 
  -2   1  10       47.45       63.07     14.57 o 
  -1   1  10       49.51       53.59     11.44 o 
   0   1  10      741.70      777.90     33.54 o 
   1   1  10      822.55      840.38     35.50 o 
   2   1  10      463.33      493.80     17.34 o 
   3   1  10      461.74      449.59     17.48 o 
   4   1  10       34.40       32.03      8.81 o 
   5   1  10        2.72        0.72      8.78 o 
  -7   2  10       44.35       41.85     20.63 o 
  -6   2  10        5.20       -3.03     14.18 o 
  -5   2  10        0.49       -9.88     11.05 o 
  -4   2  10      138.85      161.61     12.01 o 
  -3   2  10      771.83      777.60     23.93 o 
  -2   2  10        5.24        7.85      5.93 o 
  -1   2  10      392.54      376.87     23.47 o 
   0   2  10       16.20       17.11     10.56 o 
   1   2  10        1.24       -8.41      8.41 o 
   2   2  10      187.55      185.32     11.62 o 
   3   2  10       93.19       84.08      9.68 o 
   4   2  10      557.57      623.95     22.13 o 
   5   2  10       25.77       36.08     14.86 o 
  -7   3  10      193.48      235.08     25.72 o 
  -6   3  10       38.20       39.11     14.96 o 
  -5   3  10      244.85      263.83     21.51 o 
  -4   3  10      100.27      102.30     10.61 o 
  -3   3  10       23.75       39.33     10.37 o 
  -2   3  10       44.75       49.88      7.86 o 
  -1   3  10       17.46       23.76     10.66 o 
   0   3  10      293.46      330.23     23.08 o 
   1   3  10      240.75      266.27     22.20 o 
   2   3  10      202.51      216.23     12.75 o 
   3   3  10      366.63      354.38     29.73 o 
   4   3  10       80.32       59.75     14.86 o 
  -6   4  10       27.56       11.05     13.30 o 
  -5   4  10        8.35       12.71     11.73 o 
  -4   4  10      149.39      147.34     17.31 o 
  -3   4  10      300.38      278.89     15.03 o 
  -2   4  10       47.65       45.43      8.08 o 
  -1   4  10      531.13      589.27     30.41 o 
   0   4  10      117.41       73.93     13.89 o 
   1   4  10       73.65       85.47     14.86 o 
   2   4  10      128.74      128.39     17.01 o 
   3   4  10       38.05       50.07     13.10 o 
   4   4  10      357.99      352.72     25.23 o 
  -6   5  10        1.44        4.50     13.01 o 
  -5   5  10      136.94      161.15     18.78 o 
  -4   5  10        8.95        8.70     11.73 o 
  -3   5  10        2.77        4.74      7.76 o 
  -2   5  10      156.38      127.91     10.45 o 
  -1   5  10        0.68        4.11     10.95 o 
   0   5  10      844.67      812.22     37.35 o 
   1   5  10      164.87      235.67     20.34 o 
   3   5  10      177.07      200.17     19.56 o 
  -5   6  10       23.15       16.13     13.49 o 
  -4   6  10      133.82      162.91     17.80 o 
  -3   6  10      405.65      426.37     18.81 o 
  -2   6  10      304.83      323.48     25.72 o 
  -1   6  10      663.61      654.59     34.32 o 
   0   6  10        4.80       -9.29     11.15 o 
   1   6  10       14.65        2.44     12.42 o 
  -4   7  10        2.16       -2.84     12.61 o 
  -3   7  10        5.01        9.19     11.64 o 
  -2   7  10      100.51      107.47     17.90 o 
  -1   7  10       15.90       26.30     14.37 o 
   0   7  10      614.57      686.08     36.38 o 
  -3   8  10      242.55      283.19     23.27 o 
  -1   8  10      402.49      462.14     31.59 o 
  -2 -12  11        0.88      -13.01     13.01 o 
  -1 -12  11       50.27       78.43     18.09 o 
   0 -12  11        5.43       -4.01     14.47 o 
  -3 -11  11       21.46       -2.15     14.47 o 
  -2 -11  11       33.75       32.47     15.25 o 
  -1 -11  11       66.26       64.64     16.23 o 
   0 -11  11       14.36       21.71     13.98 o 
   2 -11  11       52.10       59.06     14.47 o 
   3 -11  11       13.24       25.13     13.98 o 
  -4 -10  11      123.24      136.80     20.73 o 
  -3 -10  11        4.10      -12.13     12.13 o 
  -2 -10  11        0.23       -5.18     12.32 o 
  -1 -10  11      132.74      132.01     17.11 o 
   0 -10  11        3.67       -5.97     10.95 o 
   1 -10  11      117.54      106.88     14.47 o 
   2 -10  11      165.56      183.25     18.38 o 
   3 -10  11        9.82       -1.17     12.32 o 
   4 -10  11        1.76        0.78     13.49 o 
  -5  -9  11       51.70       52.71     17.01 o 
  -4  -9  11       38.70       40.19     15.55 o 
  -3  -9  11       27.22       17.11     13.98 o 
  -2  -9  11      205.86      245.05     21.02 o 
  -1  -9  11       59.02       51.93     13.40 o 
   0  -9  11       73.06       63.56     13.01 o 
   1  -9  11      171.35      170.83     16.23 o 
   2  -9  11      110.47       98.08     14.96 o 
   3  -9  11       26.71       21.42     13.01 o 
   4  -9  11        0.55       -0.68     12.61 o 
  -5  -8  11       47.71       43.03     16.33 o 
  -4  -8  11        1.84        5.97     13.01 o 
  -3  -8  11       56.82       35.50     13.49 o 
  -2  -8  11      170.93      168.29     17.99 o 
  -1  -8  11      112.29      153.39     12.91 o 
   0  -8  11       52.60       63.07     12.13 o 
   1  -8  11      349.10      324.95     21.12 o 
   2  -8  11      105.37      150.79     16.04 o 
   3  -8  11        1.31       -3.32     10.76 o 
   4  -8  11      132.77      141.69     18.38 o 
   5  -8  11       48.61       75.98     17.11 o 
  -6  -7  11       37.34       30.02     14.96 o 
  -5  -7  11        1.09        7.63     12.81 o 
  -4  -7  11        3.90       20.83     12.52 o 
  -3  -7  11      125.46      116.86     16.13 o 
  -2  -7  11      552.94      574.21     28.26 o 
  -1  -7  11       98.92       97.85     11.59 o 
   0  -7  11      381.07      370.61     22.10 o 
   1  -7  11      279.67      261.48     19.56 o 
   2  -7  11       75.28       61.31     12.42 o 
   3  -7  11       16.60        7.63     11.05 o 
   4  -7  11        0.01       -2.54     11.25 o 
   5  -7  11       67.69      102.09     17.80 o 
  -6  -6  11       72.17       51.63     16.43 o 
  -5  -6  11        3.30      -10.66     11.83 o 
  -4  -6  11        8.48        1.27     11.15 o 
  -3  -6  11       48.89       50.75     12.42 o 
  -2  -6  11      132.12      134.84     12.81 o 
  -1  -6  11      214.09      253.50     12.92 o 
   0  -6  11       10.17        9.97      9.58 o 
   1  -6  11      857.67      854.76     35.79 o 
   2  -6  11      492.43      490.11     25.82 o 
   3  -6  11       41.75       22.59     11.44 o 
   4  -6  11       77.91       64.64     14.37 o 
   5  -6  11       17.82        7.92     13.49 o 
  -6  -5  11       95.10       84.88     17.50 o 
  -5  -5  11      127.25      115.88     17.31 o 
  -4  -5  11        5.33        8.70     10.56 o 
  -3  -5  11      229.90      246.22     13.73 o 
  -2  -5  11      717.78      666.71     21.12 o 
  -1  -5  11        0.00       -3.62      5.49 o 
   0  -5  11      262.07      298.84     19.75 o 
   1  -5  11      101.19      105.51     13.89 o 
   2  -5  11      143.52      124.19     14.77 o 
   3  -5  11       43.76       44.40     12.03 o 
   4  -5  11       57.21       38.53     13.49 o 
   5  -5  11      226.27      233.52     21.61 o 
  -7  -4  11       38.14       43.03     16.23 o 
  -6  -4  11      147.69      123.21     18.78 o 
  -5  -4  11       52.98       26.21     12.81 o 
  -4  -4  11       54.60       54.07     11.64 o 
  -3  -4  11      133.23      111.74     14.18 o 
  -2  -4  11      233.90      211.31     12.30 o 
  -1  -4  11      131.35      146.30      9.81 o 
   0  -4  11       33.31       40.19     10.46 o 
   1  -4  11      615.70      570.59     27.77 o 
   2  -4  11      350.31      346.07     22.49 o 
   3  -4  11       18.28        9.29     10.95 o 
   4  -4  11      203.08      209.56     18.78 o 
   5  -4  11       31.46       26.70     13.79 o 
  -7  -3  11       16.46       50.16     15.84 o 
  -6  -3  11       88.96      111.09     17.50 o 
  -5  -3  11       80.07       85.95     10.31 o 
  -4  -3  11       13.33       15.99      9.68 o 
  -3  -3  11      556.57      558.26     19.88 o 
  -2  -3  11      959.43      951.58     26.91 o 
  -1  -3  11      268.47      270.77     19.17 o 
   0  -3  11      112.63      109.91     13.30 o 
   1  -3  11       63.23       47.92     11.05 o 
   2  -3  11        5.61       -2.74      9.58 o 
   3  -3  11       18.67       37.06     12.22 o 
   4  -3  11      180.52      150.01     17.11 o 
   5  -3  11      213.45      178.76     18.97 o 
  -7  -2  11       39.06       53.29     16.04 o 
  -6  -2  11      287.53      311.45     24.84 o 
  -5  -2  11       35.94       17.22     10.71 o 
  -4  -2  11      173.49      202.23     23.81 o 
  -3  -2  11       94.36       58.19      8.59 o 
  -2  -2  11       20.64        7.19      6.39 o 
  -1  -2  11       32.09       40.39     10.56 o 
   0  -2  11      202.31      182.37     15.84 o 
   1  -2  11      435.35      416.96     23.37 o 
   2  -2  11      218.31      237.53     19.66 o 
   3  -2  11       24.55       21.81     11.34 o 
   4  -2  11      312.84      276.25     22.69 o 
   5  -2  11       79.06       65.81     15.55 o 
  -7  -1  11       79.36       50.56     15.74 o 
  -6  -1  11      259.70      272.04     23.76 o 
  -5  -1  11       46.74       48.06      9.61 o 
  -4  -1  11        0.82        4.70      7.11 o 
  -3  -1  11      288.89      288.12     34.96 o 
  -2  -1  11      763.84      728.64     42.44 o 
  -1  -1  11      392.51      362.60     22.20 o 
   0  -1  11      193.81      155.97     15.65 o 
   1  -1  11      105.46      121.16     14.08 o 
   2  -1  11       32.48       18.78     10.56 o 
   3  -1  11      161.20      168.40     11.88 o 
   4  -1  11       73.16       56.37     10.03 o 
   5  -1  11      246.78      274.78     16.10 o 
  -7   0  11       37.74       37.84     15.25 o 
  -6   0  11      207.47      253.07     23.08 o 
  -5   0  11       25.71       20.69      8.81 o 
  -4   0  11      155.18      137.07     11.70 o 
  -3   0  11      222.09      192.83     13.15 o 
  -2   0  11       13.80        9.89      6.56 o 
  -1   0  11      207.95      247.60     20.63 o 
   0   0  11       25.73       13.49      9.49 o 
   1   0  11     1412.98     1314.26     49.38 o 
   2   0  11      188.15      232.15     19.75 o 
   3   0  11      300.56      323.84     15.68 o 
   4   0  11      249.27      262.03     15.19 o 
   5   0  11       23.06       29.79     10.22 o 
  -7   1  11       28.27       86.44     26.01 o 
  -6   1  11       46.09       50.16     11.94 o 
  -5   1  11      112.00      112.78     11.62 o 
  -4   1  11       10.37        5.52      7.74 o 
  -3   1  11      429.10      450.65     22.69 o 
  -2   1  11      355.64      308.47     14.35 o 
  -1   1  11      521.28      547.41     29.43 o 
   0   1  11      340.34      366.90     23.47 o 
   1   1  11        4.28       -3.52      9.88 o 
   2   1  11       69.30       73.24     13.79 o 
   3   1  11        5.98        5.08      7.66 o 
   4   1  11      303.02      271.41     28.21 o 
  -6   2  11      150.50      161.35     21.32 o 
  -5   2  11        3.12       -1.01      8.47 o 
  -4   2  11      148.04      163.97     12.80 o 
  -3   2  11        1.78       -9.24      9.24 o 
  -2   2  11        0.50       -2.84      9.49 o 
  -1   2  11      133.48      134.36     16.04 o 
   0   2  11       78.23       68.06     13.98 o 
   1   2  11     1021.06      991.56     41.46 o 
   2   2  11      197.19      207.50     19.17 o 
   3   2  11      272.80      289.54     15.62 o 
   4   2  11      304.91      326.12     17.03 o 
  -6   3  11       17.03       28.95     15.25 o 
  -5   3  11       12.58       15.35     12.71 o 
  -4   3  11        1.56        3.93      8.00 o 
  -3   3  11      241.65      244.95     24.84 o 
  -2   3  11       79.15       82.24     15.06 o 
  -1   3  11      117.46      112.36     15.84 o 
   0   3  11      178.89      171.81     18.29 o 
   1   3  11       12.50       10.66     12.61 o 
   2   3  11       16.88        9.49     12.32 o 
   3   3  11       11.89        7.63     13.10 o 
  -6   4  11       19.58       41.56     15.06 o 
  -5   4  11        0.23      -11.34     11.34 o 
  -4   4  11       37.94       55.77     10.38 o 
  -3   4  11       39.62       37.01      9.34 o 
  -2   4  11       63.18       40.78     13.49 o 
  -1   4  11      175.07      172.69     18.87 o 
   0   4  11       13.63       17.41     12.03 o 
   1   4  11      825.54      889.18     40.68 o 
   2   4  11       18.78       20.83     14.18 o 
  -5   5  11        2.36       -1.08     13.10 o 
  -4   5  11       10.79        5.93      8.98 o 
  -3   5  11      605.71      606.75     22.47 o 
  -2   5  11      285.02      279.57     23.66 o 
  -1   5  11      409.05      396.43     27.77 o 
   0   5  11      244.82      264.61     22.88 o 
   1   5  11        1.74        0.88     12.91 o 
  -4   6  11       99.48      124.19     17.41 o 
  -3   6  11        2.33       13.93      9.16 o 
  -2   6  11        3.45        9.19     14.57 o 
  -1   6  11       38.00       51.34     15.45 o 
   0   6  11      107.49      140.91     19.36 o 
  -2   7  11      110.78       87.62     19.36 o 
  -1   7  11      241.69      270.97     25.33 o 
  -2 -11  12       13.83       -2.93     14.77 o 
  -1 -11  12       23.56       34.81     15.74 o 
   2 -11  12       79.49       79.60     15.65 o 
  -3 -10  12        4.60        6.06     14.77 o 
  -2 -10  12       63.17       71.38     17.11 o 
  -1 -10  12      167.68      199.58     20.54 o 
   1 -10  12       17.33       12.13     12.32 o 
   2 -10  12       33.90       16.23     12.61 o 
   3 -10  12       19.81        4.89     13.10 o 
  -4  -9  12       41.48       34.62     16.13 o 
  -3  -9  12       11.83       12.71     13.89 o 
  -2  -9  12      107.60       97.00     16.82 o 
  -1  -9  12       99.59      101.41     16.43 o 
   0  -9  12       29.17       53.00     13.10 o 
   1  -9  12        5.32       18.38     12.03 o 
   2  -9  12      273.21      246.91     21.02 o 
   3  -9  12       57.17       67.57     15.65 o 
  -5  -8  12       43.05       54.08     16.33 o 
  -4  -8  12       46.08       41.66     15.84 o 
  -3  -8  12        4.27        9.68     12.81 o 
  -2  -8  12      275.12      298.25     22.49 o 
  -1  -8  12      555.45      554.36     28.65 o 
   0  -8  12       28.31       13.89     11.34 o 
   1  -8  12       11.60       28.36     12.13 o 
   2  -8  12       20.39       -5.77     10.95 o 
   3  -8  12       33.38       32.56     13.69 o 
   4  -8  12       24.35       35.59     14.96 o 
  -5  -7  12        8.23      -11.64     13.69 o 
  -4  -7  12       27.83       12.13     13.20 o 
  -3  -7  12       43.56       48.21     13.98 o 
  -2  -7  12       70.37       47.53     11.15 o 
  -1  -7  12      346.74      326.12     21.90 o 
   0  -7  12      477.78      435.94     25.23 o 
   1  -7  12        2.31        3.62     10.76 o 
   2  -7  12      109.20      140.72     16.72 o 
   3  -7  12      152.17      149.42     17.41 o 
   4  -7  12       20.00       17.50     13.59 o 
  -5  -6  12        5.32       -4.69     13.01 o 
  -4  -6  12       65.70       51.53     14.86 o 
  -3  -6  12        0.23       -9.68      9.68 o 
  -2  -6  12      417.08      453.01     24.89 o 
  -1  -6  12      549.61      529.91     26.99 o 
   0  -6  12       76.25       70.60     13.10 o 
   1  -6  12      133.92      143.36     16.33 o 
   2  -6  12      104.17       99.94     15.06 o 
   3  -6  12       60.58       61.02     14.28 o 
   4  -6  12        1.43        4.99     12.42 o 
  -6  -5  12       42.69       54.86     15.65 o 
  -5  -5  12       36.43       77.06     16.23 o 
  -4  -5  12       12.32       13.10     12.61 o 
  -3  -5  12       59.83       38.72      8.88 o 
  -2  -5  12      124.72      129.97     10.75 o 
  -1  -5  12       28.82       36.57     11.05 o 
   0  -5  12       57.51       62.09     12.52 o 
   1  -5  12        0.32        1.96     10.27 o 
   2  -5  12      399.90      429.68     25.91 o 
   3  -5  12       34.25       42.34     13.20 o 
   4  -5  12       26.86       27.77     13.30 o 
  -6  -4  12       45.60       21.12     14.77 o 
  -5  -4  12       50.86       50.16     14.57 o 
  -4  -4  12       67.17       70.34     10.09 o 
  -3  -4  12        8.06       11.60     11.78 o 
  -2  -4  12      516.11      541.09     30.12 o 
  -1  -4  12      164.31      162.82     16.62 o 
   0  -4  12      140.10      133.58     15.45 o 
   1  -4  12      141.82      145.41     16.23 o 
   2  -4  12        0.96       -3.81     10.07 o 
   3  -4  12       98.80       96.22     15.94 o 
   4  -4  12       71.76       85.56     16.23 o 
  -6  -3  12       69.14       72.36     16.92 o 
  -5  -3  12      219.21      214.52     35.59 o 
  -4  -3  12        0.90        0.91      7.59 o 
  -3  -3  12      330.89      310.35     25.47 o 
  -2  -3  12       96.01      101.33     10.04 o 
  -1  -3  12      179.52      161.35     16.43 o 
   0  -3  12      162.90      179.34     16.62 o 
   1  -3  12       42.63       26.60     11.15 o 
   2  -3  12      687.68      665.05     32.66 o 
   3  -3  12      190.30      203.01     19.75 o 
   4  -3  12      134.38      129.18     17.90 o 
  -6  -2  12       51.37       51.63     15.84 o 
  -5  -2  12       33.90       32.67      9.61 o 
  -4  -2  12      132.74      124.10     16.23 o 
  -3  -2  12       16.12        5.45      7.33 o 
  -2  -2  12     1219.38     1358.95     52.51 o 
  -1  -2  12      265.10      213.76     18.48 o 
   0  -2  12      181.76      188.63     17.60 o 
   1  -2  12      101.50      104.24     14.77 o 
   2  -2  12       13.76       14.47     11.15 o 
   3  -2  12       48.26       51.44     14.08 o 
   4  -2  12        4.06        4.91      8.49 o 
  -6  -1  12      165.96      191.37     21.32 o 
  -5  -1  12      115.24      141.12     30.41 o 
  -4  -1  12        0.21       -6.37     12.86 o 
  -3  -1  12      221.97      210.10     13.27 o 
  -2  -1  12      405.80      406.80     25.91 o 
  -1  -1  12      594.09      561.40     28.85 o 
   0  -1  12       15.62       11.34     10.37 o 
   1  -1  12      431.21      463.71     26.50 o 
   2  -1  12      780.40      771.74     35.89 o 
   3  -1  12       14.93       12.42     12.32 o 
   4  -1  12       20.80       19.80     17.11 o 
  -6   0  12       42.79       60.63     16.62 o 
  -5   0  12        4.37        2.88     10.46 o 
  -4   0  12       31.64       25.61      8.85 o 
  -3   0  12      108.17      140.45     11.79 o 
  -2   0  12      696.20      673.56     33.74 o 
  -1   0  12       70.70       75.69     13.89 o 
   0   0  12      417.11      425.67     25.42 o 
   1   0  12      136.83      128.59     16.72 o 
   2   0  12       66.21       35.40     12.91 o 
   3   0  12       15.66       12.91     12.61 o 
   4   0  12        1.57       13.59      9.28 o 
  -6   1  12       92.74      147.76     22.49 o 
  -5   1  12       65.72       63.62     11.44 o 
  -4   1  12       23.63       12.92     12.57 o 
  -3   1  12       11.94        6.21      7.38 o 
  -2   1  12        0.60       -6.94      9.97 o 
  -1   1  12       75.70       94.95     15.55 o 
   0   1  12      101.39      118.13     16.53 o 
   1   1  12      215.60      211.51     19.66 o 
   2   1  12      713.76      795.99     37.45 o 
   3   1  12        0.09       -4.11     12.32 o 
  -6   2  12       25.82       24.54     15.74 o 
  -5   2  12        9.28        7.81      9.35 o 
  -4   2  12        4.67       -1.28      8.42 o 
  -3   2  12        2.15       -5.31      7.45 o 
  -2   2  12      191.12      220.51     20.73 o 
  -1   2  12       76.34       85.47     15.16 o 
   0   2  12      350.82      408.26     27.67 o 
   1   2  12      164.46      145.02     17.80 o 
   2   2  12       12.95       -0.68     12.03 o 
   3   2  12      110.95      136.90     18.87 o 
  -5   3  12       65.98       37.44     10.93 o 
  -4   3  12       27.26       30.03      9.76 o 
  -3   3  12      111.92      114.70     18.29 o 
  -2   3  12      162.40      160.57     19.36 o 
  -1   3  12        7.67       11.15     12.22 o 
   0   3  12      160.71      178.46     19.75 o 
   1   3  12      252.97      287.30     24.25 o 
   2   3  12      491.71      564.92     34.23 o 
  -5   4  12       27.96       20.93     14.08 o 
  -4   4  12      120.51      105.18     12.59 o 
  -3   4  12      161.57      171.32     21.51 o 
  -2   4  12      546.62      605.50     34.13 o 
  -1   4  12        4.99        8.02     13.30 o 
   0   4  12      279.66      320.94     26.11 o 
   1   4  12       34.70       43.91     16.04 o 
   2   4  12        5.83       -9.29     14.18 o 
  -4   5  12      125.59      129.55     14.18 o 
  -3   5  12      103.48      100.13     19.26 o 
  -2   5  12        0.51       14.37     14.37 o 
  -1   5  12       19.73       28.85     14.77 o 
   0   5  12       38.51       44.20     15.94 o 
  -2 -10  13       13.86        4.30     14.57 o 
   1 -10  13       30.88       25.82     14.28 o 
  -3  -9  13       53.55       82.34     17.80 o 
  -2  -9  13       55.26       66.30     16.23 o 
   0  -9  13       18.33       44.30     13.98 o 
   1  -9  13        2.92      -11.34     11.34 o 
   2  -9  13       28.35       18.58     13.49 o 
  -4  -8  13      101.66      104.24     19.17 o 
  -3  -8  13       13.25       -1.66     13.01 o 
  -2  -8  13       50.84       40.78     14.57 o 
  -1  -8  13      107.26      115.19     15.94 o 
   0  -8  13        0.48        4.79     11.44 o 
   1  -8  13       18.33       21.42     12.61 o 
   2  -8  13       25.95       20.44     13.40 o 
   3  -8  13      107.62      126.34     18.48 o 
  -4  -7  13      126.09      140.62     19.36 o 
  -3  -7  13       54.83       83.22     16.13 o 
  -2  -7  13       19.99       21.90     12.13 o 
  -1  -7  13      463.95      445.23     26.11 o 
   0  -7  13      156.85      146.58     17.21 o 
   1  -7  13       58.77       60.24     14.28 o 
   2  -7  13       50.24       59.94     15.25 o 
   3  -7  13        2.51      -11.93     11.93 o 
  -5  -6  13       32.90       14.47     14.86 o 
  -4  -6  13      149.26      129.08     18.68 o 
  -3  -6  13        0.02        0.29     11.44 o 
  -2  -6  13      112.47      105.81     15.45 o 
  -1  -6  13       59.87       60.92     13.79 o 
   0  -6  13      137.51      153.04     17.11 o 
   1  -6  13       19.38       24.54     12.22 o 
   2  -6  13      101.95       55.74     14.67 o 
   3  -6  13      201.26      222.86     21.61 o 
  -5  -5  13       46.94       28.95     14.96 o 
  -4  -5  13      117.29      110.11     17.41 o 
  -3  -5  13       46.13       38.17      9.33 o 
  -2  -5  13       17.66       19.85     12.22 o 
  -1  -5  13      313.11      324.16     23.27 o 
   0  -5  13       69.84       64.15     13.69 o 
   1  -5  13        6.34       15.25     11.83 o 
   2  -5  13       84.96       97.40     16.33 o 
   3  -5  13       37.68       43.91     15.06 o 
   4  -5  13       45.61       36.77     15.74 o 
  -5  -4  13      220.38      217.87     22.10 o 
  -4  -4  13      153.20      149.62     37.84 o 
  -3  -4  13      128.05      120.19     11.67 o 
  -2  -4  13        1.12       -8.02     11.64 o 
  -1  -4  13        3.69       -4.60     10.37 o 
   0  -4  13       72.76       75.20     13.98 o 
   1  -4  13       37.16       60.14     13.69 o 
   2  -4  13      317.30      269.11     22.78 o 
   3  -4  13      347.34      370.61     26.40 o 
   4  -4  13        7.51       -3.42     13.69 o 
  -5  -3  13       26.11       12.99      9.49 o 
  -4  -3  13       81.59       91.86     11.53 o 
  -3  -3  13        1.54        8.69      8.23 o 
  -2  -3  13       14.81       12.71     12.32 o 
  -1  -3  13       96.31       61.31     13.49 o 
   0  -3  13       28.89       45.96     12.81 o 
   1  -3  13      119.26      134.95     16.92 o 
   2  -3  13      136.09      148.93     17.99 o 
   3  -3  13       58.48       28.46     14.08 o 
  -5  -2  13       69.51       72.27     17.11 o 
  -4  -2  13      215.85      190.15     14.31 o 
  -3  -2  13       89.90       98.31     24.01 o 
  -2  -2  13       17.58       22.30     13.01 o 
  -1  -2  13      151.99      171.81     18.29 o 
   0  -2  13      127.28      110.79     16.13 o 
   1  -2  13       54.59       46.84     13.79 o 
   2  -2  13      184.59      193.33     19.95 o 
   3  -2  13      174.01      181.79     19.66 o 
  -5  -1  13       66.70       84.24     12.36 o 
  -4  -1  13       55.39       64.73     18.68 o 
  -3  -1  13       63.89       94.46     17.01 o 
  -2  -1  13      168.01      188.44     19.95 o 
  -1  -1  13      360.13      373.84     25.33 o 
   0  -1  13        9.53       17.90     11.93 o 
   1  -1  13      103.49       99.25     16.33 o 
   2  -1  13      138.27      139.25     17.90 o 
   3  -1  13       34.17       18.87     13.98 o 
  -5   0  13       90.84       96.29     13.16 o 
  -4   0  13       12.25        9.18     10.46 o 
  -3   0  13       81.13       79.60     16.62 o 
  -2   0  13       40.35       37.65     13.79 o 
  -1   0  13       26.93       30.02     13.59 o 
   0   0  13      102.08      123.21     17.50 o 
   1   0  13        6.05       18.78     12.81 o 
   2   0  13      479.80      466.05     29.24 o 
   3   0  13      175.34      192.84     20.54 o 
  -5   1  13       19.24       17.39     10.58 o 
  -4   1  13       15.51       10.90     15.35 o 
  -3   1  13       27.93       18.38     13.59 o 
  -2   1  13      131.85      126.05     18.09 o 
  -1   1  13      719.43      695.56     35.89 o 
   0   1  13       10.83       12.52     13.01 o 
   1   1  13      313.55      319.67     25.13 o 
   2   1  13       97.06      129.96     18.29 o 
  -5   2  13       86.11       84.85     12.73 o 
  -4   2  13        1.05       -8.64      8.64 o 
  -3   2  13       76.60       58.48     16.13 o 
  -2   2  13        2.52        3.13     12.81 o 
  -1   2  13       14.08        1.17     12.91 o 
   0   2  13      188.41      213.57     22.00 o 
   1   2  13        0.83       -4.99     13.69 o 
   2   2  13      494.40      430.17     29.24 o 
  -4   3  13      136.44      165.28     14.29 o 
  -3   3  13       30.05       13.98     14.67 o 
  -2   3  13      127.68      144.43     20.44 o 
  -1   3  13      361.93      372.37     27.77 o 
   0   3  13       13.46        5.57     14.08 o 
   1   3  13      178.99      187.65     22.49 o 
  -3   4  13       84.89       49.77     17.21 o 
  -2   4  13       37.32       37.35     16.23 o 
  -1   4  13       12.29       -9.29     13.49 o 
   0   4  13       44.61        9.19     14.37 o 
   0  -9  14        0.16      -11.73     12.22 o 
  -3  -8  14      173.71      175.82     21.22 o 
  -1  -8  14        0.76        8.51     12.32 o 
   0  -8  14       34.66       25.33     13.98 o 
   1  -8  14       41.86       38.23     14.67 o 
  -3  -7  14      158.51      197.82     21.32 o 
  -2  -7  14       36.49       51.34     14.67 o 
  -1  -7  14       21.88       16.43     12.81 o 
   0  -7  14       42.90       26.40     13.40 o 
   1  -7  14      112.58      112.36     17.50 o 
   2  -7  14        0.90      -11.05     13.10 o 
  -4  -6  14       42.63       39.70     15.65 o 
  -2  -6  14       30.22       31.78     13.98 o 
  -1  -6  14       29.37       22.00     13.49 o 
   0  -6  14      215.24      236.65     21.32 o 
   1  -6  14        5.90       -5.97     12.22 o 
   2  -6  14       30.63       12.03     14.18 o 
  -4  -5  14      135.52      116.37     18.09 o 
  -3  -5  14        7.19      -10.07     12.52 o 
  -2  -5  14       26.72       44.30     15.55 o 
  -1  -5  14       18.91        9.19     11.83 o 
   0  -5  14        7.87       -4.11     11.73 o 
   1  -5  14      107.10      115.19     17.41 o 
   2  -5  14       42.51       36.08     14.77 o 
  -4  -4  14       41.63       35.69     10.43 o 
  -3  -4  14       38.70       22.88     14.37 o 
  -2  -4  14       47.29       51.04     15.84 o 
  -1  -4  14       93.17       92.21     15.74 o 
   0  -4  14      360.19      357.02     25.33 o 
   1  -4  14       15.60        6.85     12.52 o 
   2  -4  14       67.64       59.06     15.84 o 
  -4  -3  14      322.31      353.89     19.04 o 
  -3  -3  14       14.23        7.14     13.89 o 
  -2  -3  14       14.75       24.06     13.98 o 
  -1  -3  14        0.09       -7.73     11.05 o 
   0  -3  14       80.80      100.72     16.23 o 
   1  -3  14      108.91      130.64     17.70 o 
   2  -3  14       15.61      -12.52     12.52 o 
  -4  -2  14      281.05      262.50     17.01 o 
  -3  -2  14      458.69      482.48     31.10 o 
  -2  -2  14        6.39       -2.64     13.59 o 
  -1  -2  14      336.48      314.97     25.13 o 
   0  -2  14      333.06      311.16     24.06 o 
   1  -2  14       16.03       28.26     14.47 o 
   2  -2  14       16.01       23.08     13.98 o 
  -4  -1  14      165.56      180.57     15.12 o 
  -3  -1  14       37.68       31.68     15.16 o 
  -2  -1  14      110.89      120.18     18.97 o 
  -1  -1  14       96.24       76.47     16.33 o 
   0  -1  14       81.05       91.04     16.62 o 
   1  -1  14       40.95       52.51     15.45 o 
   2  -1  14        0.16        1.76     13.40 o 
  -4   0  14        6.73        9.68     15.35 o 
  -3   0  14       67.17       54.17     17.21 o 
  -2   0  14       22.99       24.94     14.37 o 
  -1   0  14      375.30      409.83     29.14 o 
   0   0  14      386.36      460.68     30.31 o 
   1   0  14       95.19      114.41     18.29 o 
  -4   1  14       50.76       44.10     17.60 o 
  -3   1  14        0.80       -2.84     13.79 o 
  -2   1  14       80.27       73.63     17.01 o 
  -1   1  14        9.53       14.86     14.47 o 
   0   1  14       82.56       73.44     17.70 o 
   1   1  14      158.64      179.93     22.10 o 
  -3   2  14       45.85       31.49     16.23 o 
  -2   2  14        0.23        3.72     14.37 o 
  -1   2  14      283.74      322.11     27.38 o 
   0   2  14      182.59      203.79     23.18 o 
  -1  -7  15        2.92       -8.31     13.40 o 
  -2  -6  15       12.36       11.73     14.96 o 
  -1  -6  15        0.18        5.77     13.30 o 
   0  -6  15       19.42        7.14     13.40 o 
  -3  -5  15        2.35      -13.40     13.40 o 
  -2  -5  15       64.12       83.41     18.58 o 
  -1  -5  15        6.99       -1.17     13.01 o 
   0  -5  15      272.63      299.42     25.13 o 
   1  -5  15      145.84      139.44     19.46 o 
  -3  -4  15       37.21       26.01     16.23 o 
  -2  -4  15        4.87       -7.73     14.08 o 
  -1  -4  15       19.64       11.54     13.20 o 
   0  -4  15      112.45       69.92     17.01 o 
   1  -4  15      100.57       83.71     17.01 o 
  -3  -3  15       15.24        2.25     14.57 o 
  -2  -3  15       35.05       44.00     17.21 o 
  -1  -3  15        0.30        2.05     12.61 o 
   0  -3  15      101.16      125.27     18.19 o 
   1  -3  15       88.76      111.87     19.07 o 
  -3  -2  15       47.78       19.17     15.84 o 
  -2  -2  15        0.10       -7.04     13.98 o 
  -1  -2  15       35.39       25.72     15.06 o 
   0  -2  15       26.19       31.10     15.06 o 
  -2  -1  15       97.20      148.54     21.02 o 
  -1  -1  15       14.15       12.81     15.06 o 
   0  -1  15      475.66      493.14     31.59 o 
                                                 
